# Supplementary material for: Circular RNA hsa_circ_0004872 inhibits gastric cancer progression via the miR-224/Smad4/ADAR1 successive regulatory circuit
Source: Mol Cancer. 2020 Nov 10;19:157. doi: 10.1186/s12943-020-01268-5 (PMC7654041; doi:10.1186/s12943-020-01268-5)
Supplement: Supplementary file 13 — Additional file 13: Table S5. CircRNA-seq analysis of the differentially expressed circRNAs in GC tissue and corresponding nontumor tissue. [file 12943_2020_1268_MOESM13_ESM.xls]

## Sheet: up_C_vs_N
Differentially expressed circRNAs for: C_vs_N Fold Change cut-off: 2.0 Column A: CircRNAID, the ID of the identified circRNAs by find_circ. Column B: Fold change, Absolute Fold change between two samples. Column C: Regulation, it depicts which sample has greater or lower intensity values wrt other sample. Column D ~ E: junction reads of each sample. Column F ~ G: Normalized Intensity of each samp…
C_vs_N 2.0 fold up regulated genes
	Fold change and Regulation		Normalized Intensity		Annotations
CircRNAID	Fold Change	Regulation	[C](normalized)	[N](normalized)	chrom	txStart	txEnd	strand	circBaseID	source	best_transcript	GeneName	Catalog	predicted_sequence_length	circRNA-associated diseases
chr20:57014001-57016139+	2.2849	up	3.80735	2.61523	chr20	57014000	57016139	+	hsa_circ_0001173	circBase	NM_004738	VAPB	exonic	258
chr1:115005726-115007010-	7.83394	up	3	0.0302626	chr1	115005725	115007010	-	hsa_circ_0004127	circBase	NM_015906	TRIM33	exonic	397
chr1:117944808-117948267+	13.7094	up	3.80735	0.0302626	chr1	117944807	117948267	+	hsa_circ_0000116	circBase	NM_006699	MAN1A2	exonic	353	prostate cancer
chr1:117944808-117957453+	8.81318	up	4.75489	1.61523	chr1	117944807	117957453	+	hsa_circ_0000117	circBase	NM_006699	MAN1A2	exonic	472	prostate cancer
chr1:117944808-117963271+	35.2527	up	5.16993	0.0302626	chr1	117944807	117963271	+	hsa_circ_0000118	circBase	NM_006699	MAN1A2	exonic	553	prostate cancer
chr1:117944808-117984947+	12.7301	up	4.70044	1.03026	chr1	117944807	117984947	+	hsa_circ_0000119	circBase	NM_006699	MAN1A2	exonic	648	prostate cancer
chr1:118003111-118045592+	3.91697	up	2	0.0302626	chr1	118003110	118045592	+	hsa_circ_0002059	circBase	NM_006699	MAN1A2	exonic	843
chr1:151611364-151611595+	2.93773	up	1.58496	0.0302626	chr1	151611363	151611595	+	hsa_circ_0000130	circBase	NM_030918	SNX27	exonic	232	Alzheimer's disease, B-cell chronic lymphocytic leukemia, Burkitt lymphoma, Down syndrome (DS), Duchenne muscular dystrophy (DMD), Hodgkin's lymphoma, Oral Carcinoma, acute lymphoblastic leukemia (ALL), acute myeloid leukemia (AML), acute promyelocytic leukemia (APL), adenoma, autism spectrum disorder (ASD), breast cancer, cardiac hypertrophy, cervical cancer, cholangiocarcinoma, chronic lymphocy…
chr1:155408118-155408859-	14.6886	up	3.90689	0.0302626	chr1	155408117	155408859	-	hsa_circ_0000137	circBase	NM_018489	ASH1L	exonic	742	Alzheimer's disease, PFV-1 infection, acute myeloid leukemia (AML), colorectal cancer, hepatocellular carcinoma (HCC), lung cancer, multiple myeloma (MM), multiple sclerosis, ovarian cancer (OC), pancreatic cancer, prostate cancer, testicular germ cell tumor, uterine leiomyoma (ULM)
chr1:155408118-155429689-	3.91697	up	2	0.0302626	chr1	155408117	155429689	-	hsa_circ_0003247	circBase	NM_018489	ASH1L	exonic	844
chr1:155691308-155695810+	2.93773	up	1.58496	0.0302626	chr1	155691307	155695810	+	hsa_circ_0014613	circBase	NM_004632	DAP3	exonic	304
chr1:155823067-155823597-	8.81318	up	3.16993	0.0302626	chr1	155823066	155823597	-	hsa_circ_0000139	circBase	NM_032292	GON4L	exonic	531
chr1:1586823-1650894-	14.6886	up	3.90689	0.0302626	chr1	1586822	1650894	-	hsa_circ_0000005	circBase	NM_001787	CDK11B	sense overlapping	64072	Alzheimer's disease, B-cell chronic lymphocytic leukemia, B-cell lymphoma, Burkitt lymphoma, Cerebellar neurodegeneration, Down syndrome (DS), Duchenne muscular dystrophy (DMD), Glomerulosclerosis, Hodgkin's lymphoma, Inclusion body myositis (IBM), Intrahepatic cholangiocarcinoma (ICC), T-cell leukemia, acute lymphoblastic leukemia (ALL), acute myeloid leukemia (AML), acute promyelocytic leukemia…
chr1:161789423-161833102+	3.91697	up	2	0.0302626	chr1	161789422	161833102	+	hsa_circ_0015033	circBase	NM_007348	ATF6	exonic	810
chr1:165712404-165723511-	4.89621	up	2.32193	0.0302626	chr1	165712403	165723511	-	hsa_circ_0015077	circBase	NM_019026	TMCO1	exonic	260
chr1:172525009-172526934+	3.91697	up	2	0.0302626	chr1	172525008	172526934	+	hsa_circ_0015262	circBase	NM_014283	SUCO	exonic	444
chr1:204082043-204086835+	9.79242	up	3.32193	0.0302626	chr1	204082042	204086835	+	hsa_circ_0003600	circBase	NM_005686	SOX13	exonic	776
chr1:205072985-205074296-	2.93773	up	1.58496	0.0302626	chr1	205072984	205074296	-	hsa_circ_0003527	circBase	NM_005057	RBBP5	exonic	304
chr1:21083659-21100103-	2.93773	up	1.58496	0.0302626	chr1	21083658	21100103	-	hsa_circ_0000024	circBase	NM_016287	HP1BP3	exonic	631	Duchenne muscular dystrophy (DMD), acute myeloid leukemia (AML), breast cancer, cardiac hypertrophy, cholangiocarcinoma, chronic lymphocytic leukemia (CLL), colorectal cancer, endometrial cancer, epithelial ovarian cancer (EOC), facioscapulohumeral muscular dystrophy (FSHD), glioblastoma multiforme (GBM), head and neck squamous cell carcinoma (HNSCC), kidney cancer, limb-girdle muscular dystrophi…
chr1:21091870-21100103-	3.91697	up	2	0.0302626	chr1	21091869	21100103	-	hsa_circ_0002238	circBase	NM_016287	HP1BP3	exonic	540
chr1:211526581-211527809+	6.85469	up	2.80735	0.0302626	chr1	211526580	211527809	+	hsa_circ_0007234	circBase	NM_004619	TRAF5	exonic	277
chr1:227381487-227400920-	2.93773	up	1.58496	0.0302626	chr1	227381486	227400920	-	hsa_circ_0005322	circBase	NM_003607	CDC42BPA	exonic	329
chr1:230798887-230810870+	3.91697	up	2	0.0302626	chr1	230798886	230810870	+	hsa_circ_0016868	circBase	NM_007357	COG2	exonic	726
chr1:247318868-247323115-	2.93773	up	1.58496	0.0302626	chr1	247318867	247323115	-	hsa_circ_0002922	circBase	NM_003431	ZNF124	sense overlapping	4248
chr1:25666965-25669564+	3.91697	up	2	0.0302626	chr1	25666964	25669564	+	hsa_circ_0000032	circBase	NM_014313	TMEM50A	exonic	219
chr1:29481208-29481422-	6.85469	up	2.80735	0.0302626	chr1	29481207	29481422	-	hsa_circ_0006602	circBase	NM_005626	SRSF4	exonic	215
chr1:31465237-31468067-	7.83394	up	3	0.0302626	chr1	31465236	31468067	-	hsa_circ_0000043	circBase	NM_014676	PUM1	exonic	438	acute lymphoblastic leukemia (ALL), acute myeloid leukemia (AML), bladder cancer, breast cancer, cardiac hypertrophy, cervical cancer, chronic lymphocytic leukemia (CLL), colorectal cancer, epithelial ovarian cancer (EOC), glioblastoma, hepatocellular carcinoma (HCC), kidney cancer, lung cancer, malignant melanoma, neuroblastoma (NB), pancreatic cancer, prostate cancer, retinitis pigmentosa (RP),…
chr1:31465237-31479946-	3.91697	up	2	0.0302626	chr1	31465236	31479946	-	hsa_circ_0006636	circBase	ENST00000424085	PUM1	intronic	14710
chr1:32381496-32385259-	5.87545	up	2.58496	0.0302626	chr1	32381495	32385259	-	hsa_circ_0007364	circBase	NM_080391	PTP4A2	exonic	782
chr1:35846860-35855699+	5.87545	up	2.58496	0.0302626	chr1	35846859	35855699	+	hsa_circ_0011542	circBase	NM_005095	ZMYM4	exonic	1406
chr1:40654727-40668286+	3.91697	up	2	0.0302626	chr1	40654726	40668286	+	hsa_circ_0006373	circBase	NM_012421	RLF	exonic	573
chr1:44773982-44785416-	5.87545	up	2.58496	0.0302626	chr1	44773981	44785416	-	hsa_circ_0012144	circBase	NM_024066	ERI3	exonic	269
chr1:48821342-48825442-	2.93773	up	1.58496	0.0302626	chr1	48821341	48825442	-	hsa_circ_0008202	circBase	NM_019073	SPATA6	exonic	285
chr1:52981563-52992045-	4.89621	up	2.32193	0.0302626	chr1	52981562	52992045	-	hsa_circ_0012553	circBase	NM_015269	ZCCHC11	exonic	975
chr1:59805630-59812070+	3.91697	up	2	0.0302626	chr1	59805629	59812070	+	hsa_circ_0000076	circBase	NM_018291	FGGY	exonic	264
chr1:71530652-71535045-	2.93773	up	1.58496	0.0302626	chr1	71530651	71535045	-	hsa_circ_0008384	circBase	NM_005455	ZRANB2	sense overlapping	4394
chr1:8601273-8674745-	3.91697	up	2	0.0302626	chr1	8601272	8674745	-	hsa_circ_0008501	circBase	NM_012102	RERE	exonic	434
chr1:94360170-94367225-	2.93773	up	1.58496	0.0302626	chr1	94360169	94367225	-	hsa_circ_0003513	circBase	NM_002061	GCLM	exonic	463
chr10:103432672-103436193-	2.93773	up	1.58496	0.0302626	chr10	103432671	103436193	-	hsa_circ_0000255	circBase	NM_022039	FBXW4	exonic	415
chr10:120488807-120489922-	3.91697	up	2	0.0302626	chr10	120488806	120489922	-	hsa_circ_0020134	circBase	NM_153810	CACUL1	exonic	231
chr10:128829914-128836080+	3.91697	up	2	0.0302626	chr10	128829913	128836080	+	hsa_circ_0002050	circBase	NM_001380	DOCK1	exonic	386
chr10:27431316-27434519-	6.85469	up	2.80735	0.0302626	chr10	27431315	27434519	-	hsa_circ_0005633	circBase	NM_014263	YME1L1	exonic	262
chr10:27458873-27460012+	2.93773	up	1.58496	0.0302626	chr10	27458872	27460012	+	hsa_circ_0018037	circBase	NM_032844	MASTL	exonic	1140
chr10:31661947-31676195+	2.93773	up	1.58496	0.0302626	chr10	31661946	31676195	+	hsa_circ_0000228	circBase	uc001ivr.4	ZEB1	exonic	461
chr10:43650345-43654379+	2.93773	up	1.58496	0.0302626	chr10	43650344	43654379	+	hsa_circ_0000236	circBase	NM_018590	CSGALNACT2	exonic	1131	Alzheimer's disease, B-cell chronic lymphocytic leukemia, Duchenne muscular dystrophy (DMD), Oral Carcinoma, acute myeloid leukemia (AML), acute promyelocytic leukemia (APL), autism spectrum disorder (ASD), breast cancer, chronic lymphocytic leukemia (CLL), colorectal cancer, glioblastoma, glioma, hepatocellular carcinoma (HCC), lung cancer, multiple myeloma (MM), nemaline myopathy (NM), pancreat…
chr10:5827105-5842668-	2.93773	up	1.58496	0.0302626	chr10	5827104	5842668	-	hsa_circ_0005379	circBase	NM_001494	GDI2	exonic	673
chr10:7839010-7844817+	17.6264	up	4.16993	0.0302626	chr10	7839009	7844817	+	hsa_circ_0007292	circBase	NM_005174	ATP5C1	exonic	799
chr10:86130770-86133571+	2.93773	up	1.58496	0.0302626	chr10	86130769	86133571	+	hsa_circ_0018992	circBase	NM_018999	CCSER2	exonic	1653
chr10:91511103-91522592+	2.93773	up	1.58496	0.0302626	chr10	91511102	91522592	+	hsa_circ_0019079	circBase	NM_016195	KIF20B	exonic	889
chr10:99502851-99504672+	3.91697	up	2	0.0302626	chr10	99502850	99504672	+	hsa_circ_0003168	circBase	NM_144588	ZFYVE27	exonic	260
chr11:117023157-117034608+	2.93773	up	1.58496	0.0302626	chr11	117023156	117034608	+	hsa_circ_0007827	circBase	NM_002572	PAFAH1B2	exonic	417
chr11:118656761-118657227-	3.42735	up	2.80735	1.03026	chr11	118656760	118657227	-	hsa_circ_0004293	circBase	NM_004397	DDX6	exonic	466
chr11:128350086-128360471-	3.91697	up	2	0.0302626	chr11	128350085	128360471	-	hsa_circ_0002083	circBase	NM_005238	ETS1	exonic	908
chr11:128993341-129034322-	4.89621	up	2.32193	0.0302626	chr11	128993340	129034322	-	hsa_circ_0007843	circBase	NM_001142685	ARHGAP32	exonic	286
chr11:130130751-130131824-	14.6886	up	3.90689	0.0302626	chr11	130130750	130131824	-	hsa_circ_0002484	circBase	NM_014155	ZBTB44	exonic	1074
chr11:22696396-22707335+	17.6264	up	4.16993	0.0302626	chr11	22696395	22707335	+	hsa_circ_0021516	circBase	NM_177553	GAS2	exonic	288
chr11:32948703-32956981+	5.87545	up	2.58496	0.0302626	chr11	32948702	32956981	+	hsa_circ_0021570	circBase	NM_001076786	QSER1	exonic	3968
chr11:34952951-35006275+	3.91697	up	2	0.0302626	chr11	34952950	35006275	+	hsa_circ_0021708	circBase	NM_003477	PDHX	exonic	1023
chr11:34978931-34999729+	2.93773	up	1.58496	0.0302626	chr11	34978930	34999729	+	hsa_circ_0021712	circBase	NM_003477	PDHX	exonic	681
chr11:34978931-35006275+	5.87545	up	2.58496	0.0302626	chr11	34978930	35006275	+	hsa_circ_0003768	circBase	NM_003477	PDHX	exonic	840
chr11:36248635-36248980+	2.93773	up	1.58496	0.0302626	chr11	36248634	36248980	+	hsa_circ_0006988	circBase	NM_174902	LDLRAD3	exonic	346
chr11:46515158-46529920-	4.89621	up	2.32193	0.0302626	chr11	46515157	46529920	-	hsa_circ_0007001	circBase	NM_017749	AMBRA1	exonic	363
chr11:47746020-47772842-	3.91697	up	2	0.0302626	chr11	47746019	47772842	-	hsa_circ_0022047	circBase	NM_015308	FNBP4	exonic	1680
chr11:63960550-63962092+	3.91697	up	2	0.0302626	chr11	63960549	63962092	+	hsa_circ_0022630	circBase	NM_006819	STIP1	exonic	495
chr11:68115315-68133170+	2.93773	up	1.58496	0.0302626	chr11	68115314	68133170	+	hsa_circ_0023182	circBase	NM_002335	LRP5	exonic	924
chr11:68560783-68580044-	3.91697	up	2	0.0302626	chr11	68560782	68580044	-	hsa_circ_0023270	circBase	NM_001876	CPT1A	exonic	825
chr11:9225207-9229179-	5.87545	up	2.58496	0.0302626	chr11	9225206	9229179	-	hsa_circ_0004099	circBase	NM_015213	DENND5A	exonic	838
chr11:9309249-9316934-	3.91697	up	2	0.0302626	chr11	9309248	9316934	-	hsa_circ_0021157	circBase	NM_015012	TMEM41B	exonic	328
chr11:9983504-10024236-	2.93773	up	1.58496	0.0302626	chr11	9983503	10024236	-	hsa_circ_0021225	circBase	NM_030962	SBF2	exonic	1236
chr12:107236367-107254190+	4.89621	up	2.32193	0.0302626	chr12	107236366	107254190	+	hsa_circ_0028021	circBase	NM_018157	RIC8B	exonic	615
chr12:116668338-116675510-	8.81318	up	3.16993	0.0302626	chr12	116668337	116675510	-	hsa_circ_0000443	circBase	NM_015335	MED13L	sense overlapping	7173	bladder cancer, cardiac hypertrophy, chronic myeloid leukemia (CML), colorectal cancer, diffuse large B-cell lymphoma (DLBCL), pancreatic cancer, prostate cancer, psoriasis, uterine leiomyoma (ULM)
chr12:12397196-12397589-	4.5698	up	3.80735	1.61523	chr12	12397195	12397589	-	hsa_circ_0000378	circBase	NM_002336	LRP6	exonic	395	Alzheimer's disease, B-cell chronic lymphocytic leukemia, Duchenne muscular dystrophy (DMD), Oral Carcinoma, acute lymphoblastic leukemia (ALL), acute myeloid leukemia (AML), acute promyelocytic leukemia (APL), autism spectrum disorder (ASD), bladder cancer, breast cancer, cardiac hypertrophy, cervical cancer, chronic lymphocytic leukemia (CLL), colorectal cancer, glioblastoma, glioma, hepatocell…
chr12:124091979-124093376+	2.93773	up	1.58496	0.0302626	chr12	124091978	124093376	+	hsa_circ_0029237	circBase	NM_020936	DDX55	exonic	306
chr12:12672796-12674397-	4.89621	up	2.32193	0.0302626	chr12	12672795	12674397	-	hsa_circ_0003855	circBase	NM_030640	DUSP16	exonic	732
chr12:19422704-19440490+	3.91697	up	2	0.0302626	chr12	19422703	19440490	+	hsa_circ_0025550	circBase	NM_019012	PLEKHA5	exonic	1134
chr12:19615444-19626289+	3.91697	up	2	0.0302626	chr12	19615443	19626289	+	hsa_circ_0006420	circBase	NM_153207	AEBP2	exonic	317
chr12:22637631-22659753-	2.93773	up	1.58496	0.0302626	chr12	22637630	22659753	-	hsa_circ_0025612	circBase	NM_014802	C2CD5	exonic	513
chr12:28458582-28460682+	9.79242	up	3.32193	0.0302626	chr12	28458581	28460682	+	hsa_circ_0007723	circBase	NM_018318	CCDC91	exonic	467
chr12:28458582-28544344+	2.93773	up	1.58496	0.0302626	chr12	28458581	28544344	+	hsa_circ_0008250	circBase	NM_018318	CCDC91	exonic	651
chr12:31586089-31595859-	7.83394	up	3	0.0302626	chr12	31586088	31595859	-	hsa_circ_0025821	circBase	NM_144973	DENND5B	exonic	245
chr12:42768665-42768876+	5.87545	up	2.58496	0.0302626	chr12	42768664	42768876	+	hsa_circ_0025905	circBase	NM_016488	PPHLN1	exonic	212
chr12:46633462-46637097-	2.93773	up	1.58496	0.0302626	chr12	46633461	46637097	-	hsa_circ_0000398	circBase	NM_030674	SLC38A1	exonic	329
chr12:50821545-50824353+	3.91697	up	2	0.0302626	chr12	50821544	50824353	+	hsa_circ_0003664	circBase	NM_052879	LARP4	exonic	380
chr12:69644909-69656342+	9.79242	up	3.32193	0.0302626	chr12	69644908	69656342	+	hsa_circ_0000417	circBase	NM_007007	CPSF6	exonic	1598	Alzheimer's disease, PFV-1 infection, acute lymphoblastic leukemia (ALL), acute myeloid leukemia (AML), bladder cancer, cardiac hypertrophy, cervical cancer, chronic lymphocytic leukemia (CLL), colorectal cancer, glioblastoma, hepatocellular carcinoma (HCC), lung cancer, malignant melanoma, multiple myeloma (MM), neuroblastoma (NB), pancreatic cancer, prostate cancer, testicular germ cell tumor, …
chr12:69983265-69985939+	2.93773	up	1.58496	0.0302626	chr12	69983264	69985939	+	hsa_circ_0000418	circBase	NM_006431	CCT2	exonic	304	Alzheimer's disease, B-cell lymphoma, Hodgkin's lymphoma, T-cell leukemia, autism spectrum disorder (ASD), breast cancer, chronic lymphocytic leukemia (CLL), chronic myeloid leukemia (CML), colorectal cancer, diffuse large B-cell lymphoma (DLBCL), follicular lymphoma (FL), gastric cancer (stomach cancer), glioma, hepatocellular carcinoma (HCC), kidney cancer, lung cancer, malignant lymphoma, mali…
chr12:936208-936428+	3.91697	up	2	0.0302626	chr12	936207	936428	+	hsa_circ_0024959	circBase	NM_014823	WNK1	exonic	221
chr12:99059331-99080651+	5.87545	up	2.58496	0.0302626	chr12	99059330	99080651	+	hsa_circ_0027833	circBase	NM_001160	APAF1	exonic	1349
chr13:111274563-111276626+	2.93773	up	1.58496	0.0302626	chr13	111274562	111276626	+	hsa_circ_0030883	circBase	NM_018210	CARKD	exonic	197
chr13:114164553-114175048+	8.81318	up	3.16993	0.0302626	chr13	114164552	114175048	+	hsa_circ_0008539	circBase	NM_017905	TMCO3	exonic	304
chr13:21305980-21311944-	2.93773	up	1.58496	0.0302626	chr13	21305979	21311944	-	hsa_circ_0003852	circBase	NM_174928	N6AMT2	exonic	363
chr13:21742127-21742538-	12.7301	up	3.70044	0.0302626	chr13	21742126	21742538	-	hsa_circ_0000467	circBase	NM_145061	SKA3	exonic	412	Alzheimer's disease, B-cell lymphoma, Hodgkin's lymphoma, Polycystic Kidney Disease, T-cell leukemia, autism spectrum disorder (ASD), breast cancer, chronic lymphocytic leukemia (CLL), chronic myeloid leukemia (CML), colorectal cancer, diffuse large B-cell lymphoma (DLBCL), follicular lymphoma (FL), gastric cancer (stomach cancer), glioma, hepatocellular carcinoma (HCC), kidney cancer, lung cance…
chr13:26911704-26928017+	6.85469	up	2.80735	0.0302626	chr13	26911703	26928017	+	hsa_circ_0029803	circBase	NM_001260	CDK8	exonic	328
chr13:28155434-28155940-	6.85469	up	2.80735	0.0302626	chr13	28155433	28155940	-	hsa_circ_0029827	circBase	NM_153371	LNX2	exonic	507
chr13:33091994-33101669-	3.13357	up	4	2.35219	chr13	33091993	33101669	-	hsa_circ_0000471	circBase	NM_033111	N4BP2L2	exonic	390	asthma, breast cancer, epithelial ovarian cancer (EOC), hepatocellular carcinoma (HCC)
chr13:42439872-42442613-	2.93773	up	1.58496	0.0302626	chr13	42439871	42442613	-	hsa_circ_0000478	circBase	NM_015058	VWA8	exonic	344	ovarian cancer (OC), psoriasis
chr13:42439872-42461497-	2.93773	up	1.58496	0.0302626	chr13	42439871	42461497	-	hsa_circ_0030117	circBase	NM_015058	VWA8	exonic	772
chr13:96375496-96377506+	21.5433	up	4.45943	0.0302626	chr13	96375495	96377506	+	hsa_circ_0002473	circBase	NM_006260	DNAJC3	exonic	201
chr13:99890681-99896878+	8.81318	up	3.16993	0.0302626	chr13	99890680	99896878	+	hsa_circ_0030720	circBase	NR_026644	UBAC2	exonic	360
chr14:102661275-102676199+	10.7717	up	3.45943	0.0302626	chr14	102661274	102676199	+	hsa_circ_0002553	circBase	NM_181291	WDR20	exonic	1443
chr14:20811283-20811436-	2.34167	up	5.78136	4.55382	chr14	20811282	20811436	-	hsa_circ_0000512	circBase	NR_002312	RPPH1	sense overlapping	154
chr14:32559708-32563592+	10.7717	up	3.45943	0.0302626	chr14	32559707	32563592	+	hsa_circ_0031583	circBase	NM_001173	ARHGAP5	exonic	3884
chr14:68228083-68229536-	5.87545	up	2.58496	0.0302626	chr14	68228082	68229536	-	hsa_circ_0000545	circBase	NM_015346	ZFYVE26	exonic	578	B-cell chronic lymphocytic leukemia, Hodgkin's lymphoma, Intrahepatic cholangiocarcinoma (ICC), acute lymphoblastic leukemia (ALL), acute myeloid leukemia (AML), acute promyelocytic leukemia (APL), adrenocortical carcinoma, autism spectrum disorder (ASD), bladder cancer, breast cancer, cardiac hypertrophy, cervical cancer, chronic lymphocytic leukemia (CLL), chronic pancreatitis, colorectal cance…
chr14:75513079-75516421-	4.89621	up	2.32193	0.0302626	chr14	75513078	75516421	-	hsa_circ_0032649	circBase	NM_014381	MLH3	exonic	3343
chr14:93760204-93761283-	4.89621	up	2.32193	0.0302626	chr14	93760203	93761283	-	hsa_circ_0006947	circBase	NM_018167	BTBD7	exonic	1079
chr14:97299804-97327072+	4.5698	up	3.80735	1.61523	chr14	97299803	97327072	+	hsa_circ_0000566	circBase	NM_003384	VRK1	exonic	1074	ovarian cancer (OC), psoriasis
chr14:99924616-99932150-	7.18111	up	4.45943	1.61523	chr14	99924615	99932150	-	hsa_circ_0000567	circBase	NM_032233	SETD3	exonic	684
chr15:41961026-41962156+	6.12026	up	4.64386	2.03026	chr15	41961025	41962156	+	hsa_circ_0000591	circBase	NM_001080541	MGA	exonic	1131	Alzheimer's disease, B-cell chronic lymphocytic leukemia, Duchenne muscular dystrophy (DMD), T-cell leukemia, acute lymphoblastic leukemia (ALL), acute myeloid leukemia (AML), bladder cancer, colorectal cancer, epithelial ovarian cancer (EOC), glioblastoma multiforme (GBM), glioma, head and neck squamous cell carcinoma (HNSCC), kidney cancer, lung cancer, malignant melanoma, pancreatic ductal ade…
chr15:44907561-44912601-	4.89621	up	2.32193	0.0302626	chr15	44907560	44912601	-	hsa_circ_0003784	circBase	NM_025137	SPG11	exonic	419
chr15:49528048-49531564+	6.85469	up	2.80735	0.0302626	chr15	49528047	49531564	+	hsa_circ_0008488	circBase	NM_002044	GALK2	exonic	238
chr15:52161414-52194233+	2.93773	up	1.58496	0.0302626	chr15	52161413	52194233	+	hsa_circ_0035292	circBase	NM_014547	TMOD3	exonic	897
chr15:57753878-57754090+	7.83394	up	3	0.0302626	chr15	57753877	57754090	+	hsa_circ_0035436	circBase	NM_032866	CGNL1	exonic	212
chr15:63821213-63855207+	6.85469	up	2.80735	0.0302626	chr15	63821212	63855207	+	hsa_circ_0007349	circBase	NR_046341	USP3	exonic	822
chr15:67524152-67529158-	4.89621	up	2.32193	0.0302626	chr15	67524151	67529158	-	hsa_circ_0000620	circBase	NM_024666	AAGAB	exonic	461	acute myeloid leukemia (AML), breast cancer, colorectal cancer, epithelial ovarian cancer (EOC), hepatocellular carcinoma (HCC), kidney cancer, lung cancer, malignant melanoma, prostate cancer, retinitis pigmentosa (RP)
chr15:74963796-74967483-	8.81318	up	3.16993	0.0302626	chr15	74963795	74967483	-	hsa_circ_0000633	circBase	NM_025083	EDC3	exonic	503	breast cancer, colorectal cancer, endometrial cancer, epithelial ovarian cancer (EOC), kidney cancer, lung cancer, malignant melanoma, non-alcoholic fatty liver disease (NAFLD), ovarian cancer (OC), testicular germ cell tumor
chr15:81262803-81274523-	9.79242	up	3.32193	0.0302626	chr15	81262802	81274523	-	hsa_circ_0005558	circBase	ENST00000422879	MESDC2	intronic	11721
chr15:85657104-85664245+	3.42735	up	2.80735	1.03026	chr15	85657103	85664245	+	hsa_circ_0036629	circBase	NM_002605	PDE8A	exonic	765
chr15:89656956-89659752+	16.6471	up	4.08746	0.0302626	chr15	89656955	89659752	+	hsa_circ_0007099	circBase	NM_007011	ABHD2	exonic	300
chr15:92459223-92459688+	9.79242	up	3.32193	0.0302626	chr15	92459222	92459688	+	hsa_circ_0003252	circBase	NM_013272	SLCO3A1	exonic	465
chr15:94841430-94841959+	4.89621	up	2.32193	0.0302626	chr15	94841429	94841959	+	hsa_circ_0000657	circBase	NM_018349	MCTP2	exonic	530
chr15:94899366-94913409+	2.93773	up	1.58496	0.0302626	chr15	94899365	94913409	+	hsa_circ_0000659	circBase	NM_018349	MCTP2	exonic	576	Alzheimer's disease, B-cell chronic lymphocytic leukemia, Duchenne muscular dystrophy (DMD), Oral Carcinoma, acute myeloid leukemia (AML), acute promyelocytic leukemia (APL), autism spectrum disorder (ASD), breast cancer, chronic lymphocytic leukemia (CLL), colorectal cancer, glioblastoma, glioma, hepatocellular carcinoma (HCC), lung cancer, multiple myeloma (MM), multiple sclerosis, nemaline myo…
chr16:11873022-11876244-	4.89621	up	2.32193	0.0302626	chr16	11873021	11876244	-	hsa_circ_0005420	circBase	NM_014153	ZC3H7A	exonic	342
chr16:53289512-53302038+	8.81318	up	3.16993	0.0302626	chr16	53289511	53302038	+	hsa_circ_0039365	circBase	NM_025134	CHD9	exonic	688
chr16:68155890-68160513+	2.74188	up	3.80735	2.35219	chr16	68155889	68160513	+	hsa_circ_0000711	circBase	NM_004555	NFATC3	exonic	1299	Alzheimer's disease, Burkitt lymphoma, Down syndrome (DS), Hodgkin's lymphoma, acute lymphoblastic leukemia (ALL), acute myeloid leukemia (AML), acute promyelocytic leukemia (APL), adenoma, bladder cancer, breast cancer, cardiac hypertrophy, cervical cancer, cholangiocarcinoma, chronic lymphocytic leukemia (CLL), colorectal cancer, diffuse large B-cell lymphoma (DLBCL), endometrial cancer, epithe…
chr16:68845587-68849662+	2.93773	up	1.58496	0.0302626	chr16	68845586	68849662	+	hsa_circ_0039992	circBase	NM_004360	CDH1	exonic	734
chr16:69729039-69729282+	3.91697	up	2	0.0302626	chr16	69729038	69729282	+	hsa_circ_0006845	circBase	NM_006599	NFAT5	exonic	244
chr16:70292883-70296427-	3.91697	up	2	0.0302626	chr16	70292882	70296427	-	hsa_circ_0040188	circBase	NM_001605	AARS	exonic	501
chr16:72923630-72994093-	2.93773	up	1.58496	0.0302626	chr16	72923629	72994093	-	hsa_circ_0040432	circBase	NM_006885	ZFHX3	exonic	3498
chr16:72991326-72994093-	4.89621	up	2.32193	0.0302626	chr16	72991325	72994093	-	hsa_circ_0007963	circBase	NM_006885	ZFHX3	exonic	2768
chr16:88008654-88017865+	7.83394	up	3	0.0302626	chr16	88008653	88017865	+	hsa_circ_0040809	circBase	NM_017869	BANP	exonic	429
chr17:13977640-13980373+	2.93773	up	1.58496	0.0302626	chr17	13977639	13980373	+	hsa_circ_0007743	circBase	NM_001303	COX10	exonic	455
chr17:19554860-19575269+	2.93773	up	1.58496	0.0302626	chr17	19554859	19575269	+	hsa_circ_0008603	circBase	NM_000382	ALDH3A2	exonic	1287
chr17:28776571-28778864+	2.93773	up	1.58496	0.0302626	chr17	28776570	28778864	+	hsa_circ_0042835	circBase	NM_001304	CPD	exonic	332
chr17:34910661-34923615+	4.89621	up	2.32193	0.0302626	chr17	34910660	34923615	+	hsa_circ_0003930	circBase	NM_024835	GGNBP2	exonic	547
chr17:4186093-4200109-	7.83394	up	3	0.0302626	chr17	4186092	4200109	-	hsa_circ_0003239	circBase	NM_003342	UBE2G1	exonic	403
chr17:45695716-45696530+	4.89621	up	2.32193	0.0302626	chr17	45695715	45696530	+	hsa_circ_0004622	circBase	NM_006310	NPEPPS	exonic	264
chr17:57128575-57134415-	3.91697	up	2	0.0302626	chr17	57128574	57134415	-	hsa_circ_0004724	circBase	NM_015294	TRIM37	exonic	295
chr17:57808782-57816308+	3.91697	up	2	0.0302626	chr17	57808781	57816308	+	hsa_circ_0006508	circBase	NM_030938	VMP1	exonic	441
chr17:61869772-61884014+	4.89621	up	2.32193	0.0302626	chr17	61869771	61884014	+	hsa_circ_0045225	circBase	NM_007372	DDX42	exonic	625
chr17:73238417-73239651-	3.91697	up	2	0.0302626	chr17	73238416	73239651	-	hsa_circ_0003684	circBase	NM_014001	GGA3	exonic	449
chr17:75398141-75398785+	2.93773	up	1.58496	0.0302626	chr17	75398140	75398785	+	hsa_circ_0005320	circBase	NM_006640	SEPT9	exonic	645
chr17:78865520-78867665+	4.89621	up	2.32193	0.0302626	chr17	78865519	78867665	+	hsa_circ_0000813	circBase	NM_020761	RPTOR	exonic	417	acute lymphoblastic leukemia (ALL)
chr17:79813018-79813462-	3.91697	up	2	0.0302626	chr17	79813017	79813462	-	hsa_circ_0046263	circBase	NM_000918	P4HB	exonic	273
chr17:80721841-80739597+	8.81318	up	3.16993	0.0302626	chr17	80721840	80739597	+	hsa_circ_0000818	circBase	NM_005993	TBCD	exonic	536
chr18:12999420-13019205+	6.85469	up	2.80735	0.0302626	chr18	12999419	13019205	+	hsa_circ_0000831	circBase	NM_032142	CEP192	exonic	1053
chr18:19345733-19399607+	3.91697	up	2	0.0302626	chr18	19345732	19399607	+	hsa_circ_0000836	circBase	NM_020774	MIB1	exonic	1601	B-cell chronic lymphocytic leukemia, Cerebellar neurodegeneration, Duchenne muscular dystrophy (DMD), Hodgkin's lymphoma, Intrahepatic cholangiocarcinoma (ICC), acute lymphoblastic leukemia (ALL), acute myeloid leukemia (AML), acute promyelocytic leukemia (APL), adrenocortical carcinoma, autism spectrum disorder (ASD), bladder cancer, breast cancer, cardiac hypertrophy, cholangiocarcinoma, chroni…
chr18:33606863-33613800-	2.44811	up	2.32193	1.03026	chr18	33606862	33613800	-	hsa_circ_0000842	circBase	NM_018170	RPRD1A	exonic	638
chr18:34646853-34647508+	5.87545	up	2.58496	0.0302626	chr18	34646852	34647508	+	hsa_circ_0047473	circBase	NM_020776	KIAA1328	exonic	656
chr18:51804073-51813781+	3.91697	up	2	0.0302626	chr18	51804072	51813781	+	hsa_circ_0003428	circBase	NM_007195	POLI	exonic	794
chr18:8718422-8720494+	3.67216	up	3.90689	2.03026	chr18	8718421	8720494	+	hsa_circ_0000825	circBase	NM_015210	MTCL1	exonic	382
chr18:9583115-9595100-	6.85469	up	2.80735	0.0302626	chr18	9583114	9595100	-	hsa_circ_0009022	circBase	NM_005134	PPP4R1	exonic	814
chr18:9931807-9937063+	6.85469	up	2.80735	0.0302626	chr18	9931806	9937063	+	hsa_circ_0006990	circBase	NM_003574	VAPA	exonic	338
chr19:13039156-13039661-	8.81318	up	3.16993	0.0302626	chr19	13039155	13039661	-	hsa_circ_0000896	circBase	NM_004461	FARSA	exonic	339	acute lymphoblastic leukemia (ALL)
chr19:34921481-34929671+	2.93773	up	1.58496	0.0302626	chr19	34921480	34929671	+	hsa_circ_0006987	circBase	NM_005499	UBA2	exonic	443
chr19:34922766-34957919+	3.91697	up	2	0.0302626	chr19	34922765	34957919	+	hsa_circ_0006211	circBase	NM_005499	UBA2	exonic	1521
chr19:41774128-41787180+	2.93773	up	1.58496	0.0302626	chr19	41774127	41787180	+	hsa_circ_0003079	circBase	NM_007040	HNRNPUL1	exonic	704
chr19:47421745-47440665+	2.44811	up	2.32193	1.03026	chr19	47421744	47440665	+	hsa_circ_0000943	circBase	NM_004491	ARHGAP35	sense overlapping	18922	Alzheimer's disease, B-cell chronic lymphocytic leukemia, Cerebellar neurodegeneration, Duchenne muscular dystrophy (DMD), Hodgkin's lymphoma, Inclusion body myositis (IBM), Intrahepatic cholangiocarcinoma (ICC), Oral Carcinoma, T-cell leukemia, Waldenstrom Macroglobulinemia (WM), acute lymphoblastic leukemia (ALL), acute myeloid leukemia (AML), acute promyelocytic leukemia (APL), adrenocortical …
chr19:5047487-5082515+	6.85469	up	2.80735	0.0302626	chr19	5047486	5082515	+	hsa_circ_0002926	circBase	NM_015015	KDM4B	exonic	487
chr19:58904343-58904854+	2.93773	up	1.58496	0.0302626	chr19	58904342	58904854	+	hsa_circ_0005598	circBase	NM_001009	RPS5	exonic	339
chr2:109388157-109389502+	2.93773	up	1.58496	0.0302626	chr2	109388156	109389502	+	hsa_circ_0006965	circBase	NM_006267	RANBP2	exonic	443
chr2:136402949-136437894+	3.91697	up	2	0.0302626	chr2	136402948	136437894	+	hsa_circ_0056577	circBase	NM_015361	R3HDM1	exonic	880
chr2:148653870-148657467+	4.40659	up	4.16993	2.03026	chr2	148653869	148657467	+	hsa_circ_0001073	circBase	NM_001616	ACVR2A	exonic	473	acute lymphoblastic leukemia (ALL), acute myeloid leukemia (AML), cardiac hypertrophy, colorectal cancer, lung cancer, non-alcoholic fatty liver disease (NAFLD), prostate cancer
chr2:170728746-170732459+	2.93773	up	1.58496	0.0302626	chr2	170728745	170732459	+	hsa_circ_0056971	circBase	NM_172070	UBR3	exonic	299
chr2:170911970-170917953+	5.87545	up	2.58496	0.0302626	chr2	170911969	170917953	+	hsa_circ_0057002	circBase	NM_172070	UBR3	exonic	359
chr2:174819601-174820960-	3.91697	up	2	0.0302626	chr2	174819600	174820960	-	hsa_circ_0002642	circBase	NM_003111	SP3	exonic	1360
chr2:190656516-190682906+	8.81318	up	4.16993	1.03026	chr2	190656515	190682906	+	hsa_circ_0001083	circBase	NM_000534	PMS1	exonic	602
chr2:191523884-191537878+	5.87545	up	2.58496	0.0302626	chr2	191523883	191537878	+	hsa_circ_0002024	circBase	NM_005966	NAB1	exonic	1024
chr2:191765290-191789319+	3.91697	up	2	0.0302626	chr2	191765289	191789319	+	hsa_circ_0001085	circBase	NM_014905	GLS	exonic	643	Alzheimer's disease, PFV-1 infection, acute myeloid leukemia (AML), colorectal cancer, hepatocellular carcinoma (HCC), lung cancer, multiple myeloma (MM), pancreatic cancer, prostate cancer, testicular germ cell tumor, uterine leiomyoma (ULM)
chr2:200233328-200298237-	6.85469	up	2.80735	0.0302626	chr2	200233327	200298237	-	hsa_circ_0003915	circBase	NM_015265	SATB2	exonic	531
chr2:206992521-206994966-	8.81318	up	3.16993	0.0302626	chr2	206992520	206994966	-	hsa_circ_0002431	circBase	NM_005006	NDUFS1	exonic	331
chr2:208841375-208842310-	3.91697	up	2	0.0302626	chr2	208841374	208842310	-	hsa_circ_0001095	circBase	NM_001080475	PLEKHM3	exonic	936	Cerebellar neurodegeneration, Waldenstrom Macroglobulinemia (WM), breast cancer, cardiac hypertrophy, cardiomyopathy, colorectal cancer, coronary artery disease, heart failure, hepatocellular carcinoma (HCC), lung cancer, myeloproliferative disorder, myocardial infarction, ovarian cancer (OC), retinitis pigmentosa (RP), rhabdomyosarcoma, schizophrenia
chr2:211018219-211019335-	3.91697	up	2	0.0302626	chr2	211018218	211019335	-	hsa_circ_0008459	circBase	NM_152519	KANSL1L	exonic	1117
chr2:227729320-227732034+	10.7717	up	3.45943	0.0302626	chr2	227729319	227732034	+	hsa_circ_0058493	circBase	NM_032276	RHBDD1	exonic	656
chr2:231222520-231226412+	2.93773	up	1.58496	0.0302626	chr2	231222519	231226412	+	hsa_circ_0008382	circBase	NM_138402	SP140L	exonic	416
chr2:239090706-239093928-	4.89621	up	2.32193	0.0302626	chr2	239090705	239093928	-	hsa_circ_0001116	circBase	NM_030768	ILKAP	exonic	411	prostate cancer
chr2:240929491-240946787-	6.85469	up	2.80735	0.0302626	chr2	240929490	240946787	-	hsa_circ_0001118	circBase	NM_004544	NDUFA10	exonic	250
chr2:25799707-25819109-	3.91697	up	2	0.0302626	chr2	25799706	25819109	-	hsa_circ_0053036	circBase	NM_021907	DTNB	exonic	428
chr2:32602656-32641231+	3.91697	up	2	0.0302626	chr2	32602655	32641231	+	hsa_circ_0053442	circBase	NM_016252	BIRC6	exonic	2547
chr2:45773871-45780869-	2.93773	up	1.58496	0.0302626	chr2	45773870	45780869	-	hsa_circ_0005542	circBase	NM_018079	SRBD1	exonic	465
chr2:48555700-48573890+	2.93773	up	2.58496	1.03026	chr2	48555699	48573890	+	hsa_circ_0007641	circBase	NM_002158	FOXN2	exonic	693
chr2:48573340-48573890+	3.91697	up	2	0.0302626	chr2	48573339	48573890	+	hsa_circ_0001002	circBase	NM_002158	FOXN2	exonic	551	Alzheimer's disease, Cerebellar neurodegeneration, acute myeloid leukemia (AML), bladder cancer, cardiac hypertrophy, colorectal cancer, epithelial ovarian cancer (EOC), esophageal cancer, hepatocellular carcinoma (HCC), multiple sclerosis, non-alcoholic fatty liver disease (NAFLD), ovarian cancer (OC), pancreatic cancer, pituitary adenoma, prostate cancer, schizophrenia
chr2:61749746-61761038-	9.79242	up	3.32193	0.0302626	chr2	61749745	61761038	-	hsa_circ_0001017	circBase	NM_003400	XPO1	exonic	307	B-cell chronic lymphocytic leukemia, Hodgkin's lymphoma, Intrahepatic cholangiocarcinoma (ICC), acute lymphoblastic leukemia (ALL), acute myeloid leukemia (AML), acute promyelocytic leukemia (APL), adrenocortical carcinoma, autism spectrum disorder (ASD), bladder cancer, breast cancer, cardiac hypertrophy, cervical cancer, chronic lymphocytic leukemia (CLL), chronic pancreatitis, colorectal cance…
chr2:72945232-72960247-	3.91697	up	2	0.0302626	chr2	72945231	72960247	-	hsa_circ_0009043	circBase	NM_015189	EXOC6B	exonic	390
chr2:9048751-9098771-	5.87545	up	2.58496	0.0302626	chr2	9048750	9098771	-	hsa_circ_0000972	circBase	NM_138799	MBOAT2	exonic	320	Alzheimer's disease, Burkitt lymphoma, Down syndrome (DS), Hodgkin's lymphoma, acute lymphoblastic leukemia (ALL), acute myeloid leukemia (AML), acute promyelocytic leukemia (APL), adenoma, breast cancer, cardiac hypertrophy, cervical cancer, cholangiocarcinoma, chronic lymphocytic leukemia (CLL), colorectal cancer, diffuse large B-cell lymphoma (DLBCL), epithelial ovarian cancer (EOC), facioscap…
chr2:9083316-9098771-	5.87545	up	2.58496	0.0302626	chr2	9083315	9098771	-	hsa_circ_0007334	circBase	NM_138799	MBOAT2	exonic	224
chr20:10536879-10541468+	11.7509	up	3.58496	0.0302626	chr20	10536878	10541468	+	hsa_circ_0005704	circBase	NM_001009608	SLX4IP	exonic	211
chr20:30954187-30956926+	15.6679	up	4	0.0302626	chr20	30954186	30956926	+	hsa_circ_0001136	circBase	NM_015338	ASXL1	exonic	195
chr20:31368124-31375257+	2.93773	up	1.58496	0.0302626	chr20	31368123	31375257	+	hsa_circ_0059798	circBase	NM_006892	DNMT3B	exonic	660
chr20:33954360-33969828-	3.91697	up	2	0.0302626	chr20	33954359	33969828	-	hsa_circ_0060064	circBase	NM_018244	UQCC1	exonic	239
chr20:34241450-34246936-	19.5848	up	4.32193	0.0302626	chr20	34241449	34246936	-	hsa_circ_0001146	circBase	ENST00000397442	CPNE1	intronic	5487	Alzheimer's disease, B-cell chronic lymphocytic leukemia, B-cell lymphoma, Cerebellar neurodegeneration, Duchenne muscular dystrophy (DMD), Glomerulosclerosis, Hodgkin's lymphoma, Intrahepatic cholangiocarcinoma (ICC), PFV-1 infection, T-cell leukemia, acute lymphoblastic leukemia (ALL), acute myeloid leukemia (AML), acute promyelocytic leukemia (APL), adrenocortical carcinoma, anaplastic thyroid…
chr20:34302107-34313077-	15.6679	up	4	0.0302626	chr20	34302106	34313077	-	hsa_circ_0004870	circBase	NM_004902	RBM39	exonic	680
chr20:34309662-34313077-	2.93773	up	1.58496	0.0302626	chr20	34309661	34313077	-	hsa_circ_0001148	circBase	NM_004902	RBM39	exonic	409	acute lymphoblastic leukemia (ALL), acute myeloid leukemia (AML), bladder cancer, cardiac hypertrophy, cervical cancer, chronic lymphocytic leukemia (CLL), epithelial ovarian cancer (EOC), glioblastoma, hepatocellular carcinoma (HCC), malignant melanoma, neuroblastoma (NB), pancreatic cancer, prostate cancer, uterine leiomyoma (ULM)
chr20:34317234-34320057-	5.87545	up	2.58496	0.0302626	chr20	34317233	34320057	-	hsa_circ_0008817	circBase	NM_004902	RBM39	exonic	315
chr20:40161689-40179999-	15.6679	up	4	0.0302626	chr20	40161688	40179999	-	hsa_circ_0001159	circBase	NM_032221	CHD6	exonic	577
chr20:45891032-45905539-	5.87545	up	2.58496	0.0302626	chr20	45891031	45905539	-	hsa_circ_0007026	circBase	NM_012408	ZMYND8	exonic	623
chr20:50290692-50307358-	3.91697	up	2	0.0302626	chr20	50290691	50307358	-	hsa_circ_0004770	circBase	NM_006045	ATP9A	exonic	395
chr20:50342358-50346517-	5.87545	up	2.58496	0.0302626	chr20	50342357	50346517	-	hsa_circ_0008253	circBase	NM_006045	ATP9A	exonic	259
chr20:61537239-61545758-	2.93773	up	1.58496	0.0302626	chr20	61537238	61545758	-	hsa_circ_0061137	circBase	NM_033081	DIDO1	exonic	1788
chr20:61833639-61835159-	4.89621	up	2.32193	0.0302626	chr20	61833638	61835159	-	hsa_circ_0004858	circBase	NM_017798	YTHDF1	exonic	1521
chr20:62559688-62562375+	4.89621	up	2.32193	0.0302626	chr20	62559687	62562375	+	hsa_circ_0007609	circBase	NM_025219	DNAJC5	exonic	503
chr21:16386665-16415895-	3.42735	up	2.80735	1.03026	chr21	16386664	16415895	-	hsa_circ_0004771	circBase	NM_003489	NRIP1	exonic	202
chr21:17135210-17138460+	4.89621	up	2.32193	0.0302626	chr21	17135209	17138460	+	hsa_circ_0001178	circBase	NM_013396	USP25	exonic	223
chr21:30693542-30702014+	3.52527	up	4.16993	2.35219	chr21	30693541	30702014	+	hsa_circ_0001181	circBase	NM_001186	BACH1	exonic	1836	acute lymphoblastic leukemia (ALL), acute myeloid leukemia (AML), bladder cancer, breast cancer, cardiac hypertrophy, cervical cancer, chronic lymphocytic leukemia (CLL), colorectal cancer, epithelial ovarian cancer (EOC), glioblastoma, hepatocellular carcinoma (HCC), kidney cancer, lung cancer, malignant melanoma, neuroblastoma (NB), pancreatic cancer, prostate cancer, retinitis pigmentosa (RP),…
chr21:40578034-40601362-	3.91697	up	2	0.0302626	chr21	40578033	40601362	-	hsa_circ_0001192	circBase	NM_018963	BRWD1	exonic	1361	epithelial ovarian cancer (EOC), malignant melanoma
chr22:24698163-24743144+	2.93773	up	1.58496	0.0302626	chr22	24698162	24743144	+	hsa_circ_0062602	circBase	NM_015330	SPECC1L	exonic	2776
chr22:28692186-28693840-	2.93773	up	1.58496	0.0302626	chr22	28692185	28693840	-	hsa_circ_0003618	circBase	NM_001145418	TTC28	exonic	404
chr22:29439287-29440878+	3.91697	up	2	0.0302626	chr22	29439286	29440878	+	hsa_circ_0062726	circBase	NM_032173	ZNRF3	exonic	243
chr22:29517345-29521404+	3.91697	up	3	1.03026	chr22	29517344	29521404	+	hsa_circ_0004547	circBase	NM_032045	KREMEN1	exonic	281
chr22:30032740-30038274+	4.89621	up	2.32193	0.0302626	chr22	30032739	30038274	+	hsa_circ_0005386	circBase	NM_000268	NF2	exonic	333
chr22:34157358-34157545-	3.91697	up	2	0.0302626	chr22	34157357	34157545	-	hsa_circ_0063018	circBase	NM_004737	LARGE	exonic	187
chr22:38890635-38897285-	10.7717	up	3.45943	0.0302626	chr22	38890634	38897285	-	hsa_circ_0002211	circBase	NM_006386	DDX17	exonic	929
chr22:42204879-42206295+	6.20187	up	4.24793	1.61523	chr22	42204878	42206295	+	hsa_circ_0001238	circBase	NM_024821	CCDC134	exonic	324	Duchenne muscular dystrophy (DMD), acute myeloid leukemia (AML), breast cancer, cardiac hypertrophy, cholangiocarcinoma, chronic lymphocytic leukemia (CLL), colorectal cancer, facioscapulohumeral muscular dystrophy (FSHD), glioblastoma multiforme (GBM), head and neck squamous cell carcinoma (HNSCC), kidney cancer, limb-girdle muscular dystrophies types 2A (LGMD2A), lung cancer, malignant melanoma…
chr22:42605657-42611347-	23.5018	up	4.58496	0.0302626	chr22	42605656	42611347	-	hsa_circ_0008561	circBase	NM_005650	TCF20	exonic	5690
chr22:42912017-42973104-	2.53713	up	5.83289	4.48969	chr22	42912016	42973104	-	hsa_circ_0001242	circBase	NM_015703	RRP7A	sense overlapping	61088	Alzheimer's disease, B-cell chronic lymphocytic leukemia, Burkitt lymphoma, Down syndrome (DS), Duchenne muscular dystrophy (DMD), Hodgkin's lymphoma, Intrahepatic cholangiocarcinoma (ICC), Oral Carcinoma, Waldenstrom Macroglobulinemia (WM), acute lymphoblastic leukemia (ALL), acute myeloid leukemia (AML), acute promyelocytic leukemia (APL), adenoma, adrenocortical carcinoma, autism spectrum diso…
chr22:46085592-46098727+	6.85469	up	2.80735	0.0302626	chr22	46085591	46098727	+	hsa_circ_0004243	circBase	NM_013236	ATXN10	exonic	531
chr22:46085592-46114373+	14.6886	up	3.90689	0.0302626	chr22	46085591	46114373	+	hsa_circ_0003054	circBase	NM_013236	ATXN10	exonic	612
chr22:46085592-46125470+	3.91697	up	2	0.0302626	chr22	46085591	46125470	+	hsa_circ_0002657	circBase	NM_013236	ATXN10	exonic	778
chr22:46085592-46136418+	16.6471	up	4.08746	0.0302626	chr22	46085591	46136418	+	hsa_circ_0008199	circBase	NM_013236	ATXN10	exonic	1058
chr22:46125305-46136418+	12.2405	up	4.64386	1.03026	chr22	46125304	46136418	+	hsa_circ_0001247	circBase	NM_013236	ATXN10	exonic	446
chr22:48081949-48082955+	2.93773	up	1.58496	0.0302626	chr22	48081948	48082955	+	hsa_circ_0063865	circBase	NR_122046	LOC284930	exonic	437
chr3:107429299-107435696+	3.91697	up	2	0.0302626	chr3	107429298	107435696	+	hsa_circ_0001324	circBase	NM_020235	BBX	exonic	414	Duchenne muscular dystrophy (DMD), acute myeloid leukemia (AML), breast cancer, cardiac hypertrophy, cholangiocarcinoma, chronic lymphocytic leukemia (CLL), colorectal cancer, facioscapulohumeral muscular dystrophy (FSHD), glioblastoma multiforme (GBM), head and neck squamous cell carcinoma (HNSCC), kidney cancer, limb-girdle muscular dystrophies types 2A (LGMD2A), lung cancer, malignant melanoma…
chr3:12353879-12422990+	2.93773	up	1.58496	0.0302626	chr3	12353878	12422990	+	hsa_circ_0064335	circBase	NM_138711	PPARG	exonic	472
chr3:12353879-12434251+	2.93773	up	1.58496	0.0302626	chr3	12353878	12434251	+	hsa_circ_0064336	circBase	NM_138711	PPARG	exonic	611
chr3:125032152-125050082-	2.93773	up	1.58496	0.0302626	chr3	125032151	125050082	-	hsa_circ_0001333	circBase	NM_021964	ZNF148	exonic	566	Cerebellar neurodegeneration, Duchenne muscular dystrophy (DMD), Waldenstrom Macroglobulinemia (WM), autism spectrum disorder (ASD), breast cancer, cardiac hypertrophy, cardiomyopathy, colorectal cancer, coronary artery disease, heart failure, hepatocellular carcinoma (HCC), lung cancer, myeloproliferative disorder, myocardial infarction, ovarian cancer (OC), retinitis pigmentosa (RP), rhabdomyos…
chr3:149563798-149589941+	6.85469	up	2.80735	0.0302626	chr3	149563797	149589941	+	hsa_circ_0067716	circBase	NM_007282	RNF13	exonic	337
chr3:157839892-157841780+	12.7301	up	3.70044	0.0302626	chr3	157839891	157841780	+	hsa_circ_0001355	circBase	NM_016625	RSRC1	exonic	322
chr3:169854207-169867032-	12.7301	up	3.70044	0.0302626	chr3	169854206	169867032	-	hsa_circ_0001359	circBase	NM_024947	PHC3	exonic	505	B-cell chronic lymphocytic leukemia, Hodgkin's lymphoma, Intrahepatic cholangiocarcinoma (ICC), acute lymphoblastic leukemia (ALL), acute myeloid leukemia (AML), acute promyelocytic leukemia (APL), adrenocortical carcinoma, autism spectrum disorder (ASD), bladder cancer, breast cancer, cardiac hypertrophy, chronic lymphocytic leukemia (CLL), chronic pancreatitis, colorectal cancer, gastric cancer…
chr3:169863211-169867032-	2.93773	up	1.58496	0.0302626	chr3	169863210	169867032	-	hsa_circ_0001360	circBase	NM_024947	PHC3	exonic	258	B-cell chronic lymphocytic leukemia, Hodgkin's lymphoma, Intrahepatic cholangiocarcinoma (ICC), acute lymphoblastic leukemia (ALL), acute myeloid leukemia (AML), acute promyelocytic leukemia (APL), adrenocortical carcinoma, autism spectrum disorder (ASD), bladder cancer, breast cancer, cardiac hypertrophy, chronic lymphocytic leukemia (CLL), chronic pancreatitis, colorectal cancer, gastric cancer…
chr3:172363413-172365904-	2.93773	up	1.58496	0.0302626	chr3	172363412	172365904	-	hsa_circ_0007042	circBase	NM_020792	NCEH1	exonic	299
chr3:182788787-182789145-	5.87545	up	2.58496	0.0302626	chr3	182788786	182789145	-	hsa_circ_0008550	circBase	NM_020166	MCCC1	exonic	270
chr3:18419662-18462483-	6.85469	up	2.80735	0.0302626	chr3	18419661	18462483	-	hsa_circ_0064555	circBase	NM_002971	SATB1	exonic	1599
chr3:196118684-196129890-	3.91697	up	3	1.03026	chr3	196118683	196129890	-	hsa_circ_0001380	circBase	NM_015562	UBXN7	exonic	247
chr3:196863413-196869639-	3.91697	up	2	0.0302626	chr3	196863412	196869639	-	hsa_circ_0068699	circBase	NM_004087	DLG1	exonic	483
chr3:27173371-27183073-	3.91697	up	2	0.0302626	chr3	27173370	27183073	-	hsa_circ_0003052	circBase	NM_152534	NEK10	exonic	212
chr3:27420740-27465643-	3.91697	up	2	0.0302626	chr3	27420739	27465643	-	hsa_circ_0064615	circBase	NM_001258379	SLC4A7	exonic	2548
chr3:31617888-31621588+	24.4811	up	4.64386	0.0302626	chr3	31617887	31621588	+	hsa_circ_0001278	circBase	NM_178862	STT3B	exonic	397	Cerebellar neurodegeneration, Duchenne muscular dystrophy (DMD), Glomerulosclerosis, Hodgkin's lymphoma, acute myeloid leukemia (AML), anaplastic thyroid carcinoma (ATC), bladder cancer, cardiac hypertrophy, chronic lymphocytic leukemia (CLL), colorectal cancer, head and neck squamous cell carcinoma (HNSCC), malignant melanoma, miyoshi myopathy (MM), nemaline myopathy (NM), non-alcoholic fatty li…
chr3:33441681-33467233-	2.93773	up	1.58496	0.0302626	chr3	33441680	33467233	-	hsa_circ_0064735	circBase	NM_014517	UBP1	exonic	1067
chr3:44835709-44835918+	3.91697	up	2	0.0302626	chr3	44835708	44835918	+	hsa_circ_0065034	circBase	NM_020242	KIF15	exonic	210
chr3:47752173-47814426-	3.91697	up	2	0.0302626	chr3	47752172	47814426	-	hsa_circ_0065294	circBase	NM_003074	SMARCC1	exonic	723
chr3:47777524-47779600-	2.93773	up	1.58496	0.0302626	chr3	47777523	47779600	-	hsa_circ_0065306	circBase	NM_003074	SMARCC1	exonic	175
chr3:52771602-52775515-	3.91697	up	2	0.0302626	chr3	52771601	52775515	-	hsa_circ_0001309	circBase	NM_003157	NEK4	exonic	429
chr3:52977369-53003274-	5.87545	up	2.58496	0.0302626	chr3	52977368	53003274	-	hsa_circ_0066151	circBase	NM_016329	SFMBT1	exonic	494
chr3:56626998-56628056+	4.89621	up	2.32193	0.0302626	chr3	56626997	56628056	+	hsa_circ_0001313	circBase	NR_024460	CCDC66	exonic	468
chr3:56694759-56707753-	3.26414	up	3.32193	1.61523	chr3	56694758	56707753	-	hsa_circ_0001315	circBase	NM_001112736	FAM208A	exonic	1037	acute lymphoblastic leukemia (ALL), acute myeloid leukemia (AML), bladder cancer, breast cancer, cardiac hypertrophy, cervical cancer, chronic lymphocytic leukemia (CLL), colorectal cancer, endometrial cancer, epithelial ovarian cancer (EOC), glioblastoma, hepatocellular carcinoma (HCC), kidney cancer, lung cancer, malignant melanoma, neuroblastoma (NB), non-alcoholic fatty liver disease (NAFLD),…
chr3:57276884-57282379+	2.93773	up	1.58496	0.0302626	chr3	57276883	57282379	+	hsa_circ_0001317	circBase	NM_012096	APPL1	exonic	448	Alzheimer's disease, B-cell chronic lymphocytic leukemia, Duchenne muscular dystrophy (DMD), Oral Carcinoma, acute myeloid leukemia (AML), acute promyelocytic leukemia (APL), autism spectrum disorder (ASD), breast cancer, chronic lymphocytic leukemia (CLL), colorectal cancer, glioblastoma, glioma, hepatocellular carcinoma (HCC), lung cancer, multiple myeloma (MM), nemaline myopathy (NM), pancreat…
chr3:71064700-71102924-	6.85469	up	2.80735	0.0302626	chr3	71064699	71102924	-	hsa_circ_0001320	circBase	NM_032682	FOXP1	exonic	692	acute lymphoblastic leukemia (ALL), acute myeloid leukemia (AML), cardiac hypertrophy, colorectal cancer, epithelial ovarian cancer (EOC), lung cancer, malignant melanoma, non-alcoholic fatty liver disease (NAFLD), prostate cancer
chr3:71090479-71102924-	13.7094	up	3.80735	0.0302626	chr3	71090478	71102924	-	hsa_circ_0008234	circBase	NM_032682	FOXP1	exonic	587
chr3:8977555-8983488-	11.7509	up	3.58496	0.0302626	chr3	8977554	8983488	-	hsa_circ_0001264	circBase	NM_020165	RAD18	exonic	623
chr4:123856869-123900541+	3.91697	up	2	0.0302626	chr4	123856868	123900541	+	hsa_circ_0006362	circBase	NM_145207	SPATA5	exonic	722
chr4:128842679-128861152-	6.85469	up	2.80735	0.0302626	chr4	128842678	128861152	-	hsa_circ_0009133	circBase	NM_152778	MFSD8	exonic	797
chr4:140624609-140625350+	2.93773	up	1.58496	0.0302626	chr4	140624608	140625350	+	hsa_circ_0070997	circBase	NM_001204366	MGST2	exonic	263
chr4:52729603-52758017+	8.81318	up	3.16993	0.0302626	chr4	52729602	52758017	+	hsa_circ_0007646	circBase	NM_015115	DCUN1D4	exonic	481
chr4:56277781-56284152+	6.85469	up	2.80735	0.0302626	chr4	56277780	56284152	+	hsa_circ_0001414	circBase	NM_018475	TMEM165	exonic	585	Alzheimer's disease, Burkitt lymphoma, Down syndrome (DS), Hodgkin's lymphoma, acute lymphoblastic leukemia (ALL), acute myeloid leukemia (AML), acute promyelocytic leukemia (APL), adenoma, breast cancer, cardiac hypertrophy, cervical cancer, cholangiocarcinoma, chronic lymphocytic leukemia (CLL), colorectal cancer, diffuse large B-cell lymphoma (DLBCL), epithelial ovarian cancer (EOC), facioscap…
chr4:79754736-79772210+	5.87545	up	2.58496	0.0302626	chr4	79754735	79772210	+	hsa_circ_0070196	circBase	NM_017593	BMP2K	exonic	586
chr4:88116476-88116842-	5.87545	up	3.58496	1.03026	chr4	88116475	88116842	-	hsa_circ_0002538	circBase	NM_020803	KLHL8	exonic	367
chr5:167915607-167924353+	5.87545	up	3.58496	1.03026	chr5	167915606	167924353	+	hsa_circ_0001551	circBase	NM_002887	RARS	exonic	777
chr5:32135678-32143986-	5.87545	up	3.58496	1.03026	chr5	32135677	32143986	-	hsa_circ_0001470	circBase	NM_022130	GOLPH3	exonic	247
chr5:36953720-36986403+	5.87545	up	2.58496	0.0302626	chr5	36953719	36986403	+	hsa_circ_0072162	circBase	NM_015384	NIPBL	exonic	3200
chr5:56526673-56527148+	2.93773	up	1.58496	0.0302626	chr5	56526672	56527148	+	hsa_circ_0001486	circBase	NM_022913	GPBP1	exonic	348	acute lymphoblastic leukemia (ALL), acute myeloid leukemia (AML), bladder cancer, breast cancer, cardiac hypertrophy, cervical cancer, chronic lymphocytic leukemia (CLL), colorectal cancer, endometrial cancer, epithelial ovarian cancer (EOC), glioblastoma, hepatocellular carcinoma (HCC), kidney cancer, lung cancer, malignant melanoma, neuroblastoma (NB), non-alcoholic fatty liver disease (NAFLD),…
chr5:56542127-56545403+	2.93773	up	1.58496	0.0302626	chr5	56542126	56545403	+	hsa_circ_0002775	circBase	NM_022913	GPBP1	exonic	494
chr5:61745754-61747760+	2.93773	up	1.58496	0.0302626	chr5	61745753	61747760	+	hsa_circ_0007915	circBase	NM_016338	IPO11	exonic	277
chr5:6604251-6605521-	5.87545	up	2.58496	0.0302626	chr5	6604250	6605521	-	hsa_circ_0001466	circBase	NM_017755	NSUN2	exonic	356
chr5:70844509-70845433+	2.93773	up	1.58496	0.0302626	chr5	70844508	70845433	+	hsa_circ_0072901	circBase	NM_018429	BDP1	exonic	251
chr5:72370569-72373320+	3.52527	up	4.16993	2.35219	chr5	72370568	72373320	+	hsa_circ_0002490	circBase	NM_138782	FCHO2	exonic	268
chr5:95091100-95099324+	10.7717	up	3.45943	0.0302626	chr5	95091099	95099324	+	hsa_circ_0007444	circBase	NM_014899	RHOBTB3	exonic	479
chr5:96314842-96322374+	3.91697	up	2	0.0302626	chr5	96314841	96322374	+	hsa_circ_0001513	circBase	NM_005575	LNPEP	exonic	1112	Cerebellar neurodegeneration, Duchenne muscular dystrophy (DMD), Glomerulosclerosis, Hodgkin's lymphoma, acute lymphoblastic leukemia (ALL), acute myeloid leukemia (AML), anaplastic thyroid carcinoma (ATC), bladder cancer, cardiac hypertrophy, chronic lymphocytic leukemia (CLL), colorectal cancer, head and neck squamous cell carcinoma (HNSCC), lung cancer, malignant melanoma, miyoshi myopathy (MM…
chr6:101214441-101215221-	5.87545	up	2.58496	0.0302626	chr6	101214440	101215221	-	hsa_circ_0077492	circBase	NM_006828	ASCC3	exonic	342
chr6:101214441-101253756-	3.91697	up	2	0.0302626	chr6	101214440	101253756	-	hsa_circ_0001632	circBase	NM_006828	ASCC3	exonic	936
chr6:111208708-111211559+	3.91697	up	2	0.0302626	chr6	111208707	111211559	+	hsa_circ_0005954	circBase	NM_001634	AMD1	exonic	317
chr6:13632602-13644961-	4.24338	up	3.70044	1.61523	chr6	13632601	13644961	-	hsa_circ_0001577	circBase	NM_005493	RANBP9	exonic	1020	Alzheimer's disease, B-cell chronic lymphocytic leukemia, B-cell lymphoma, Cerebellar neurodegeneration, Duchenne muscular dystrophy (DMD), Glomerulosclerosis, Hodgkin's lymphoma, T-cell leukemia, acute myeloid leukemia (AML), anaplastic thyroid carcinoma (ATC), autism spectrum disorder (ASD), bladder cancer, breast cancer, cardiac hypertrophy, chronic lymphocytic leukemia (CLL), chronic myeloid …
chr6:144858718-144860579+	2.93773	up	1.58496	0.0302626	chr6	144858717	144860579	+	hsa_circ_0001647	circBase	NM_007124	UTRN	exonic	286	breast cancer, diarrhea predominant irritable bowel syndrome (IBS-D)
chr6:147527107-147560406+	2.93773	up	1.58496	0.0302626	chr6	147527106	147560406	+	hsa_circ_0078150	circBase	NM_139244	STXBP5	exonic	281
chr6:149997396-150016357-	2.93773	up	1.58496	0.0302626	chr6	149997395	150016357	-	hsa_circ_0078226	circBase	NM_004690	LATS1	exonic	2535
chr6:15615498-15638035-	2.93773	up	1.58496	0.0302626	chr6	15615497	15638035	-	hsa_circ_0008418	circBase	NM_032122	DTNBP1	exonic	327
chr6:159001972-159010814+	2.93773	up	1.58496	0.0302626	chr6	159001971	159010814	+	hsa_circ_0001661	circBase	NM_020823	TMEM181	exonic	380
chr6:161455291-161471011+	5.87545	up	2.58496	0.0302626	chr6	161455290	161471011	+	hsa_circ_0078617	circBase	NM_005922	MAP3K4	exonic	1555
chr6:167435897-167447459+	15.6679	up	4	0.0302626	chr6	167435896	167447459	+	hsa_circ_0004558	circBase	NM_007045	FGFR1OP	exonic	546
chr6:170626458-170632347+	2.93773	up	1.58496	0.0302626	chr6	170626457	170632347	+	hsa_circ_0078768	circBase	NM_032448	FAM120B	exonic	1936
chr6:26385243-26388522+	2.93773	up	1.58496	0.0302626	chr6	26385242	26388522	+	hsa_circ_0001590	circBase	NM_006995	BTN2A2	exonic	630	Alzheimer's disease, B-cell chronic lymphocytic leukemia, Cerebellar neurodegeneration, Duchenne muscular dystrophy (DMD), Glomerulosclerosis, Hodgkin's lymphoma, acute myeloid leukemia (AML), anaplastic thyroid carcinoma (ATC), bladder cancer, cardiac hypertrophy, chronic lymphocytic leukemia (CLL), colorectal cancer, epithelial ovarian cancer (EOC), glioblastoma multiforme (GBM), head and neck …
chr6:47251674-47254331-	3.6232	up	6.20945	4.35219	chr6	47251673	47254331	-	hsa_circ_0001610	circBase	NM_014452	TNFRSF21	exonic	1147	B-cell chronic lymphocytic leukemia, Cerebellar neurodegeneration, Duchenne muscular dystrophy (DMD), Hodgkin's lymphoma, Intrahepatic cholangiocarcinoma (ICC), acute lymphoblastic leukemia (ALL), acute myeloid leukemia (AML), acute promyelocytic leukemia (APL), adrenocortical carcinoma, autism spectrum disorder (ASD), bladder cancer, breast cancer, cardiac hypertrophy, cholangiocarcinoma, chroni…
chr6:4891947-4892613+	2.54603	up	5.2854	3.93715	chr6	4891946	4892613	+	hsa_circ_0008285	circBase	NM_004824	CDYL	exonic	667
chr6:79752560-79770535-	12.7301	up	3.70044	0.0302626	chr6	79752559	79770535	-	hsa_circ_0001615	circBase	NM_017934	PHIP	exonic	411	Alzheimer's disease, B-cell chronic lymphocytic leukemia, Duchenne muscular dystrophy (DMD), bladder cancer, breast cancer, cardiac hypertrophy, colorectal cancer, endometrial cancer, epithelial ovarian cancer (EOC), glioblastoma multiforme (GBM), head and neck squamous cell carcinoma (HNSCC), hepatocellular carcinoma (HCC), kidney cancer, lung cancer, malignant melanoma, non-alcoholic fatty live…
chr6:84108086-84117620-	8.81318	up	3.16993	0.0302626	chr6	84108085	84117620	-	hsa_circ_0003267	circBase	NM_002395	ME1	exonic	284
chr7:100410369-100410830-	11.7509	up	3.58496	0.0302626	chr7	100410368	100410830	-	hsa_circ_0001730	circBase	NM_004444	EPHB4	exonic	362	Duchenne muscular dystrophy (DMD), autism spectrum disorder (ASD), breast cancer, uveal melanoma
chr7:101870647-101870949+	2.61131	up	3	1.61523	chr7	101870646	101870949	+	hsa_circ_0006501	circBase	NM_181552	CUX1	exonic	303
chr7:104678573-104681470+	4.89621	up	2.32193	0.0302626	chr7	104678572	104681470	+	hsa_circ_0007395	circBase	NM_182931	KMT2E	exonic	259
chr7:104926238-104937980-	2.93773	up	1.58496	0.0302626	chr7	104926237	104937980	-	hsa_circ_0008254	circBase	ENST00000393651	SRPK2	intronic	11743
chr7:128655033-128658211-	21.5433	up	4.45943	0.0302626	chr7	128655032	128658211	-	hsa_circ_0001741	circBase	NM_012470	TNPO3	exonic	432	Alzheimer's disease, bladder cancer, cardiac hypertrophy, epithelial ovarian cancer (EOC), hepatocellular carcinoma (HCC), pituitary adenoma, prostate cancer, schizophrenia
chr7:135262544-135277940+	4.89621	up	2.32193	0.0302626	chr7	135262543	135277940	+	hsa_circ_0001750	circBase	NM_015135	NUP205	exonic	1182	Alzheimer's disease, B-cell chronic lymphocytic leukemia, Duchenne muscular dystrophy (DMD), acute myeloid leukemia (AML), bladder cancer, breast cancer, colorectal cancer, epithelial ovarian cancer (EOC), glioblastoma multiforme (GBM), head and neck squamous cell carcinoma (HNSCC), hepatocellular carcinoma (HCC), kidney cancer, lung cancer, malignant melanoma, multiple sclerosis, ovarian cancer …
chr7:151946961-151948051-	3.91697	up	2	0.0302626	chr7	151946960	151948051	-	hsa_circ_0005823	circBase	NM_170606	KMT2C	exonic	192
chr7:155465561-155473602+	5.87545	up	2.58496	0.0302626	chr7	155465560	155473602	+	hsa_circ_0001772	circBase	NM_053043	RBM33	exonic	445
chr7:156549087-156619438-	3.91697	up	2	0.0302626	chr7	156549086	156619438	-	hsa_circ_0003511	circBase	NM_022458	LMBR1	exonic	578
chr7:156619299-156629579-	3.91697	up	2	0.0302626	chr7	156619298	156629579	-	hsa_circ_0005939	circBase	NM_022458	LMBR1	exonic	253
chr7:17885218-17890587-	2.93773	up	1.58496	0.0302626	chr7	17885217	17890587	-	hsa_circ_0005535	circBase	NM_015132	SNX13	exonic	328
chr7:20193816-20201493-	2.93773	up	1.58496	0.0302626	chr7	20193815	20201493	-	hsa_circ_0079534	circBase	NM_182762	MACC1	exonic	2354
chr7:23650790-23651172+	9.79242	up	3.32193	0.0302626	chr7	23650789	23651172	+	hsa_circ_0001684	circBase	NM_138771	CCDC126	exonic	383
chr7:2403267-2404164+	4.89621	up	2.32193	0.0302626	chr7	2403266	2404164	+	hsa_circ_0008809	circBase	NM_003751	EIF3B	exonic	287
chr7:24663285-24720139+	10.7717	up	3.45943	0.0302626	chr7	24663284	24720139	+	hsa_circ_0001687	circBase	NM_016447	MPP6	exonic	1448	Duchenne muscular dystrophy (DMD), autism spectrum disorder (ASD), breast cancer, uveal melanoma
chr7:27668990-27689252-	5.87545	up	2.58496	0.0302626	chr7	27668989	27689252	-	hsa_circ_0006773	circBase	NM_152740	HIBADH	exonic	393
chr7:32672155-32678977-	3.91697	up	2	0.0302626	chr7	32672154	32678977	-	hsa_circ_0006010	circBase	NR_036680	DPY19L1P1	exonic	270
chr7:40027198-40041630+	5.87545	up	2.58496	0.0302626	chr7	40027197	40041630	+	hsa_circ_0001699	circBase	NM_003718	CDK13	exonic	1142	B-cell chronic lymphocytic leukemia, Cerebellar neurodegeneration, Hodgkin's lymphoma, Intrahepatic cholangiocarcinoma (ICC), acute lymphoblastic leukemia (ALL), acute myeloid leukemia (AML), acute promyelocytic leukemia (APL), adrenocortical carcinoma, autism spectrum disorder (ASD), bladder cancer, breast cancer, cardiac hypertrophy, cervical cancer, chronic lymphocytic leukemia (CLL), chronic …
chr7:47384353-47385954-	3.91697	up	2	0.0302626	chr7	47384352	47385954	-	hsa_circ_0006229	circBase	NM_022748	TNS3	exonic	369
chr7:5680785-5692141-	2.93773	up	1.58496	0.0302626	chr7	5680784	5692141	-	hsa_circ_0079284	circBase	NM_207111	RNF216	exonic	321
chr7:716866-751164-	2.93773	up	1.58496	0.0302626	chr7	716865	751164	-	hsa_circ_0008039	circBase	NM_002735	PRKAR1B	exonic	462
chr7:894557-897594+	2.93773	up	1.58496	0.0302626	chr7	894556	897594	+	hsa_circ_0079074	circBase	NM_025154	SUN1	exonic	261
chr7:91924203-91948826+	3.91697	up	2	0.0302626	chr7	91924202	91948826	+	hsa_circ_0001723	circBase	NM_019004	ANKIB1	exonic	759	Alzheimer's disease, B-cell chronic lymphocytic leukemia, Cerebellar neurodegeneration, Duchenne muscular dystrophy (DMD), Hodgkin's lymphoma, Intrahepatic cholangiocarcinoma (ICC), Oral Carcinoma, acute lymphoblastic leukemia (ALL), acute myeloid leukemia (AML), acute promyelocytic leukemia (APL), adrenocortical carcinoma, autism spectrum disorder (ASD), bladder cancer, breast cancer, cardiac hy…
chr7:91924203-91981956+	2.93773	up	1.58496	0.0302626	chr7	91924202	91981956	+	hsa_circ_0002744	circBase	NM_019004	ANKIB1	exonic	1487
chr7:97820040-97823884+	2.3257	up	4.24793	3.03026	chr7	97820039	97823884	+	hsa_circ_0001725	circBase	NM_014916	LMTK2	exonic	3109
chr7:99090663-99092254-	2.93773	up	3.16993	1.61523	chr7	99090662	99092254	-	hsa_circ_0001726	circBase	ENST00000462024	ZNF394	intronic	1592
chr7:99621042-99621930+	3.09234	up	5.90689	4.27819	chr7	99621041	99621930	+	hsa_circ_0001727	circBase	NM_003439	ZKSCAN1	exonic	668	Alzheimer's disease, B-cell lymphoma, Hodgkin's lymphoma, T-cell leukemia, autism spectrum disorder (ASD), breast cancer, chronic lymphocytic leukemia (CLL), chronic myeloid leukemia (CML), colorectal cancer, diffuse large B-cell lymphoma (DLBCL), follicular lymphoma (FL), gastric cancer (stomach cancer), glioma, hepatocellular carcinoma (HCC), kidney cancer, lung cancer, malignant lymphoma, mali…
chr8:128902835-128903244+	15.6679	up	4	0.0302626	chr8	128902834	128903244	+	hsa_circ_0001821	circBase	uc003ysl.3	PVT1	exonic	410
chr8:131164982-131193126-	3.91697	up	2	0.0302626	chr8	131164981	131193126	-	hsa_circ_0008934	circBase	NM_018482	ASAP1	exonic	550
chr8:141595218-141616013-	2.93773	up	1.58496	0.0302626	chr8	141595217	141616013	-	hsa_circ_0007313	circBase	ENST00000523609	AGO2	intronic	20796
chr8:141889570-141900868-	4.89621	up	2.32193	0.0302626	chr8	141889569	141900868	-	hsa_circ_0006646	circBase	NM_005607	PTK2	exonic	394
chr8:17601113-17613470-	2.93773	up	1.58496	0.0302626	chr8	17601112	17613470	-	hsa_circ_0083444	circBase	NM_001001924	MTUS1	exonic	2441
chr8:28570974-28575724+	3.91697	up	2	0.0302626	chr8	28570973	28575724	+	hsa_circ_0003885	circBase	NM_001440	EXTL3	exonic	2717
chr8:52773405-52773806-	3.42735	up	4.39232	2.61523	chr8	52773404	52773806	-	hsa_circ_0001801	circBase	NM_052937	PCMTD1	exonic	402	Alzheimer's disease, PFV-1 infection, acute lymphoblastic leukemia (ALL), acute myeloid leukemia (AML), cardiac hypertrophy, colorectal cancer, hepatocellular carcinoma (HCC), lung cancer, multiple myeloma (MM), non-alcoholic fatty liver disease (NAFLD), pancreatic cancer, prostate cancer, testicular germ cell tumor, uterine leiomyoma (ULM)
chr8:61653818-61655656+	6.85469	up	2.80735	0.0302626	chr8	61653817	61655656	+	hsa_circ_0084582	circBase	NM_017780	CHD7	exonic	1839
chr8:99538970-99560389-	2.93773	up	1.58496	0.0302626	chr8	99538969	99560389	-	hsa_circ_0003593	circBase	NM_006281	STK3	exonic	369
chr8:99718695-99719539-	7.34432	up	3.90689	1.03026	chr8	99718694	99719539	-	hsa_circ_0004592	circBase	NM_006281	STK3	exonic	333
chr9:111812563-111812972-	2.93773	up	1.58496	0.0302626	chr9	111812562	111812972	-	hsa_circ_0087905	circBase	NM_032012	TMEM245	exonic	269
chr9:111868788-111870850-	2.93773	up	1.58496	0.0302626	chr9	111868787	111870850	-	hsa_circ_0087938	circBase	NM_032012	TMEM245	exonic	220
chr9:114332371-114348445-	5.87545	up	2.58496	0.0302626	chr9	114332370	114348445	-	hsa_circ_0008043	circBase	NM_012212	PTGR1	exonic	670
chr9:114840818-114842445-	3.91697	up	2	0.0302626	chr9	114840817	114842445	-	hsa_circ_0088036	circBase	NM_022486	SUSD1	exonic	279
chr9:115336337-115337531+	3.91697	up	2	0.0302626	chr9	115336336	115337531	+	hsa_circ_0002925	circBase	NM_133465	KIAA1958	exonic	1195
chr9:126519982-126531842-	3.91697	up	2	0.0302626	chr9	126519981	126531842	-	hsa_circ_0088474	circBase	NM_020946	DENND1A	exonic	170
chr9:20923659-20933102+	3.91697	up	2	0.0302626	chr9	20923658	20933102	+	hsa_circ_0008678	circBase	NM_017794	FOCAD	exonic	555
chr9:33351558-33352717+	2.93773	up	1.58496	0.0302626	chr9	33351557	33352717	+	hsa_circ_0005405	circBase	NM_002504	NFX1	exonic	305
chr9:33948372-33953472-	3.91697	up	2	0.0302626	chr9	33948371	33953472	-	hsa_circ_0003496	circBase	NM_018449	UBAP2	exonic	404
chr9:33953283-33963789-	3.26414	up	3.32193	1.61523	chr9	33953282	33963789	-	hsa_circ_0001847	circBase	NM_018449	UBAP2	exonic	377
chr9:33986758-34017187-	6.85469	up	2.80735	0.0302626	chr9	33986757	34017187	-	hsa_circ_0086735	circBase	NM_018449	UBAP2	exonic	561
chr9:36351112-36376124-	5.87545	up	2.58496	0.0302626	chr9	36351111	36376124	-	hsa_circ_0087015	circBase	NM_022781	RNF38	exonic	1101
chr9:36589533-36607670+	2.93773	up	1.58496	0.0302626	chr9	36589532	36607670	+	hsa_circ_0087030	circBase	NM_014791	MELK	exonic	522
chr9:37424842-37426651+	3.91697	up	3	1.03026	chr9	37424841	37426651	+	hsa_circ_0001861	circBase	NM_012203	GRHPR	exonic	321	acute lymphoblastic leukemia (ALL), acute myeloid leukemia (AML), cardiac hypertrophy, colorectal cancer, lung cancer, non-alcoholic fatty liver disease (NAFLD), prostate cancer
chr9:6880012-6893232+	8.81318	up	3.16993	0.0302626	chr9	6880011	6893232	+	hsa_circ_0001839	circBase	NM_015061	KDM4C	exonic	292
chr9:77631184-77632364-	3.91697	up	2	0.0302626	chr9	77631183	77632364	-	hsa_circ_0004189	circBase	NM_152420	C9orf41	exonic	360
chr9:86292642-86293514-	3.91697	up	2	0.0302626	chr9	86292641	86293514	-	hsa_circ_0001865	circBase	NM_013438	UBQLN1	exonic	394
chrX:10491132-10535643-	6.85469	up	2.80735	0.0302626	chrX	10491131	10535643	-	hsa_circ_0007718	circBase	NM_000381	MID1	exonic	812
chrX:10534928-10535643-	4.89621	up	2.32193	0.0302626	chrX	10534927	10535643	-	hsa_circ_0007933	circBase	NM_000381	MID1	exonic	716
chrX:130883334-130928494-	6.85469	up	2.80735	0.0302626	chrX	130883333	130928494	-	hsa_circ_0001944	circBase	NR_026975	FIRRE	exonic	844
chrX:14868627-14877456-	2.93773	up	1.58496	0.0302626	chrX	14868626	14877456	-	hsa_circ_0006971	circBase	NM_152633	FANCB	exonic	544
chrX:44383248-44386611-	4.89621	up	2.32193	0.0302626	chrX	44383247	44386611	-	hsa_circ_0007290	circBase	NM_173794	FUNDC1	sense overlapping	3365
chrX:47705504-47755339+	6.85469	up	2.80735	0.0302626	chrX	47705503	47755339	+	hsa_circ_0006364	circBase	NM_007137	ZNF81	exonic	441
chrX:9905174-9905725+	3.91697	up	2	0.0302626	chrX	9905173	9905725	+	hsa_circ_0089863	circBase	NM_001649	SHROOM2	exonic	551

## Sheet: down_C_vs_N
Differentially expressed circRNAs for: 2C_vs_2N Fold Change cut-off: 2.0 Column A: CircRNAID, the ID of the identified circRNAs by find_circ. Column B: Fold change, Absolute Fold change between two samples. Column C: Regulation, it depicts which sample has greater or lower intensity values wrt other sample. Column D ~ E: junction reads of each sample. Column F ~ G: Normalized Intensity of each sa…
2C_vs_2N 2.0 fold down regulated genes
	Fold change and Regulation		Normalized Intensity		Annotations
CircRNAID	Fold Change	Regulation	[C](normalized)	[N](normalized)	chrom	txStart	txEnd	strand	circBaseID	source	best_transcript	GeneName	Catalog	predicted_sequence_length	circRNA-associated diseases
chr1:33413823-33415375-	6.12719	down	0	2.61523	chr1	33413822	33415375	-	hsa_circ_0000048	circBase	NM_153341	RNF19B	exonic	351	Alzheimer's disease, Burkitt lymphoma, Down syndrome (DS), Hodgkin's lymphoma, acute lymphoblastic leukemia (ALL), acute myeloid leukemia (AML), acute promyelocytic leukemia (APL), adenoma, breast cancer, cardiac hypertrophy, cervical cancer, cholangiocarcinoma, chronic lymphocytic leukemia (CLL), colorectal cancer, diffuse large B-cell lymphoma (DLBCL), epithelial ovarian cancer (EOC), facioscap…
chr1:114372214-114377061-	4.08479	down	0	2.03026	chr1	114372213	114377061	-	hsa_circ_0000110	circBase	NM_012411	PTPN22	exonic	356
chr1:12335882-12338095+	4.08479	down	0	2.03026	chr1	12335881	12338095	+	hsa_circ_0009964	circBase	NM_015378	VPS13D	exonic	2214
chr1:14104913-14109326+	3.06359	down	0	1.61523	chr1	14104912	14109326	+	hsa_circ_0010029	circBase	NM_012231	PRDM2	exonic	4414
chr1:154223517-154229910+	2.0424	down	0	1.03026	chr1	154223516	154229910	+	hsa_circ_0014391	circBase	NM_014847	UBAP2L	exonic	1229
chr1:171548493-171556890+	4.08479	down	0	2.03026	chr1	171548492	171556890	+	hsa_circ_0015243	circBase	NM_015172	PRRC2C	exonic	913
chr1:197611841-197627499-	4.08479	down	0	2.03026	chr1	197611840	197627499	-	hsa_circ_0006324	circBase	NM_144977	DENND1B	exonic	376
chr1:21220010-21268823-	4.08479	down	0	2.03026	chr1	21220009	21268823	-	hsa_circ_0010467	circBase	NM_003760	EIF4G3	exonic	1430
chr1:26772807-26784396+	4.08479	down	0	2.03026	chr1	26772806	26784396	+	hsa_circ_0010999	circBase	NM_024887	DHDDS	exonic	334
chr1:41578955-41608784-	6.12719	down	0	2.61523	chr1	41578954	41608784	-	hsa_circ_0000063	circBase	NM_012236	SCMH1	exonic	568	acute lymphoblastic leukemia (ALL), acute myeloid leukemia (AML), cardiac hypertrophy, colorectal cancer, lung cancer, non-alcoholic fatty liver disease (NAFLD), prostate cancer
chr1:51868107-51871780-	8.16958	down	0	3.03026	chr1	51868106	51871780	-	hsa_circ_0004501	circBase	NM_001981	EPS15	exonic	409
chr1:52237742-52238395+	3.06359	down	0	1.61523	chr1	52237741	52238395	+	hsa_circ_0002039	circBase	NM_024586	OSBPL9	exonic	232
chr1:65243306-65243775+	7.14839	down	0	2.83762	chr1	65243305	65243775	+	hsa_circ_0012854	circBase	NM_018211	RAVER2	exonic	470
chr1:68603463-68624930-	4.08479	down	0	2.03026	chr1	68603462	68624930	-	hsa_circ_0007890	circBase	NM_024911	WLS	exonic	1137
chr1:70758071-70771973-	6.12719	down	0	2.61523	chr1	70758070	70771973	-	hsa_circ_0002231	circBase	NM_030816	ANKRD13C	exonic	506
chr10:121685548-121693299+	3.06359	down	0	1.61523	chr10	121685547	121693299	+	hsa_circ_0020203	circBase	NM_007190	SEC23IP	exonic	901
chr10:126727566-126763412-	6.12719	down	0	2.61523	chr10	126727565	126763412	-	hsa_circ_0002133	circBase	NM_001329	CTBP2	sense overlapping	35847
chr10:128768966-128798571+	8.16958	down	0	3.03026	chr10	128768965	128798571	+	hsa_circ_0002669	circBase	NM_001380	DOCK1	exonic	937
chr10:22880558-22898646-	3.06359	down	0	1.61523	chr10	22880557	22898646	-	hsa_circ_0003583	circBase	NM_005028	PIP4K2A	exonic	348
chr10:3200232-3202522-	3.06359	down	0	1.61523	chr10	3200231	3202522	-	hsa_circ_0002498	circBase	NM_014889	PITRM1	exonic	459
chr10:49609655-49613024+	8.16958	down	0	3.03026	chr10	49609654	49613024	+	hsa_circ_0018315	circBase	NM_002750	MAPK8	exonic	302
chr10:75296027-75336119-	6.12719	down	0	2.61523	chr10	75296026	75336119	-	hsa_circ_0018821	circBase	uc010qkl.1	USP54	exonic	1722
chr11:128354718-128360471-	6.12719	down	0	2.61523	chr11	128354717	128360471	-	hsa_circ_0004296	circBase	NM_005238	ETS1	exonic	647
chr11:18312989-18314523-	8.16958	down	0	3.03026	chr11	18312988	18314523	-	hsa_circ_0000280	circBase	NM_007216	HPS5	exonic	657
chr11:34111726-34113603+	4.08479	down	0	2.03026	chr11	34111725	34113603	+	hsa_circ_0004851	circBase	NM_005898	CAPRIN1	exonic	412
chr11:68318589-68331900+	5.10599	down	0	2.35219	chr11	68318588	68331900	+	hsa_circ_0007660	circBase	NM_018312	PPP6R3	exonic	421
chr11:85707869-85742653-	3.06359	down	0	1.61523	chr11	85707868	85742653	-	hsa_circ_0023923	circBase	NM_007166	PICALM	exonic	1129
chr11:92085262-92088570+	3.06359	down	0	1.61523	chr11	92085261	92088570	+	hsa_circ_0000348	circBase	NM_001008781	FAT3	exonic	3308
chr12:112757029-112757546-	3.06359	down	0	1.61523	chr12	112757028	112757546	-	hsa_circ_0002584	circBase	NM_001109662	HECTD4	exonic	517
chr12:12332744-12340053-	3.40399	down	1.58496	3.35219	chr12	12332743	12340053	-	hsa_circ_0008932	circBase	NM_002336	LRP6	exonic	898
chr12:56094683-56094938-	7.14839	down	1.58496	4.42258	chr12	56094682	56094938	-	hsa_circ_0026782	circBase	NM_002206	ITGA7	exonic	256
chr12:57127931-57133147-	3.06359	down	0	1.61523	chr12	57127930	57133147	-	hsa_circ_0027108	circBase	NM_000946	PRIM1	exonic	260
chr13:26974590-26975761+	6.12719	down	0	2.61523	chr13	26974589	26975761	+	hsa_circ_0003489	circBase	NM_001260	CDK8	exonic	336
chr13:96636058-96651561-	4.08479	down	0	2.03026	chr13	96636057	96651561	-	hsa_circ_0030632	circBase	NM_020121	UGGT2	exonic	431
chr14:102506573-102507010+	5.10599	down	2	4.35219	chr14	102506572	102507010	+	hsa_circ_0002398	circBase	NM_001376	DYNC1H1	exonic	251
chr14:31581622-31583546-	3.06359	down	0	1.61523	chr14	31581621	31583546	-	hsa_circ_0004829	circBase	NM_015382	HECTD1	exonic	659
chr14:31841016-31844174-	3.06359	down	0	1.61523	chr14	31841015	31844174	-	hsa_circ_0031569	circBase	NM_015473	HEATR5A	exonic	253
chr14:50667671-50671127-	6.12719	down	0	2.61523	chr14	50667670	50671127	-	hsa_circ_0031836	circBase	NM_006939	SOS2	exonic	258
chr14:66028055-66028484+	7.14839	down	0	2.83762	chr14	66028054	66028484	+	hsa_circ_0003028	circBase	NM_178155	FUT8	exonic	429
chr14:73543027-73544244+	5.10599	down	0	2.35219	chr14	73543026	73544244	+	hsa_circ_0032497	circBase	NM_021239	RBM25	exonic	217
chr14:73614503-73614814+	7.14839	down	0	2.83762	chr14	73614502	73614814	+	hsa_circ_0003848	circBase	NM_000021	PSEN1	exonic	221
chr14:89041037-89044484+	3.06359	down	0	1.61523	chr14	89041036	89044484	+	hsa_circ_0003164	circBase	NM_024824	ZC3H14	exonic	417
chr14:91947920-91952074-	3.06359	down	0	1.61523	chr14	91947919	91952074	-	hsa_circ_0003045	circBase	NM_001284280	SMEK1	exonic	716
chr15:101775287-101775782-	3.06359	down	1	2.61523	chr15	101775286	101775782	-	hsa_circ_0005019	circBase	NM_014918	CHSY1	exonic	497
chr15:30053342-30065560-	7.14839	down	0	2.83762	chr15	30053341	30065560	-	hsa_circ_0034293	circBase	NM_003257	TJP1	exonic	926
chr15:52897330-52903974-	4.08479	down	0	2.03026	chr15	52897329	52903974	-	hsa_circ_0035350	circBase	NM_019600	FAM214A	exonic	2258
chr15:57743698-57754090+	4.08479	down	0	2.03026	chr15	57743697	57754090	+	hsa_circ_0035435	circBase	NM_032866	CGNL1	exonic	599
chr15:58932976-58957396-	4.08479	down	0	2.03026	chr15	58932975	58957396	-	hsa_circ_0035454	circBase	NM_001110	ADAM10	exonic	528
chr15:59494525-59506919-	3.06359	down	0	1.61523	chr15	59494524	59506919	-	hsa_circ_0005350	circBase	NM_004998	MYO1E	exonic	591
chr15:60734615-60737990-	4.08479	down	0	2.03026	chr15	60734614	60737990	-	hsa_circ_0000606	circBase	NM_024611	ICE2	sense overlapping	3375	Cerebellar neurodegeneration, Waldenstrom Macroglobulinemia (WM), breast cancer, cardiac hypertrophy, cardiomyopathy, colorectal cancer, coronary artery disease, heart failure, hepatocellular carcinoma (HCC), lung cancer, myeloproliferative disorder, myocardial infarction, ovarian cancer (OC), retinitis pigmentosa (RP), rhabdomyosarcoma, schizophrenia
chr15:63988323-64008672-	4.08479	down	1	3.03026	chr15	63988322	64008672	-	hsa_circ_0035796	circBase	NM_003922	HERC1	exonic	1141
chr15:66030045-66031213-	3.06359	down	0	1.61523	chr15	66030044	66031213	-	hsa_circ_0035949	circBase	NM_005848	DENND4A	exonic	411
chr15:86198648-86199018+	4.08479	down	0	2.03026	chr15	86198647	86199018	+	hsa_circ_0008017	circBase	NM_006738	AKAP13	exonic	372
chr15:90984738-90986710+	4.08479	down	0	2.03026	chr15	90984737	90986710	+	hsa_circ_0000652	circBase	NM_003870	IQGAP1	exonic	265	head and neck squamous cell carcinoma (HNSCC), ovarian cancer (OC), prostate cancer, retinoblastoma, uterine leiomyoma (ULM)
chr16:1004357-1004666-	4.08479	down	0	2.03026	chr16	1004356	1004666	-	hsa_circ_0007701	circBase	NR_033645	LMF1	exonic	310
chr16:27445668-27449008+	4.08479	down	0	2.03026	chr16	27445667	27449008	+	hsa_circ_0038728	circBase	NM_021798	IL21R	exonic	303
chr16:29845054-29845387+	9.19078	down	0	3.20019	chr16	29845053	29845387	+	hsa_circ_0000688	circBase	NM_005115	MVP	exonic	254
chr16:30495148-30495584+	8.16958	down	0	3.03026	chr16	30495147	30495584	+	hsa_circ_0000690	circBase	NM_002209	ITGAL	exonic	284
chr16:31102096-31102663-	5.10599	down	0	2.35219	chr16	31102095	31102663	-	hsa_circ_0006719	circBase	ENST00000529564	RP11-196G11.1	intronic	569
chr16:31733947-31734674+	2.2977	down	2	3.20019	chr16	31733946	31734674	+	hsa_circ_0007059	circBase	NM_001130913	ZNF720	exonic	223
chr16:4516154-4519466-	8.16958	down	0	3.03026	chr16	4516153	4519466	-	hsa_circ_0007788	circBase	NM_020677	NMRAL1	exonic	489
chr16:53289512-53308214+	3.06359	down	0	1.61523	chr16	53289511	53308214	+	hsa_circ_0039366	circBase	NM_025134	CHD9	exonic	939
chr16:53907698-53922863+	7.14839	down	0	2.83762	chr16	53907697	53922863	+	hsa_circ_0005941	circBase	NM_001080432	FTO	exonic	344
chr16:89958601-89967202+	8.16958	down	0	3.03026	chr16	89958600	89967202	+	hsa_circ_0003421	circBase	NM_014972	TCF25	exonic	769
chr17:35936439-35945538-	5.10599	down	0	2.35219	chr17	35936438	35945538	-	hsa_circ_0043297	circBase	NM_007247	SYNRG	exonic	529
chr17:41576230-41577471+	5.10599	down	0	2.35219	chr17	41576229	41577471	+	hsa_circ_0003657	circBase	NM_004941	DHX8	exonic	246
chr17:60061532-60062451-	3.06359	down	0	1.61523	chr17	60061531	60062451	-	hsa_circ_0002220	circBase	NM_005121	MED13	exonic	504
chr17:61655831-61657304+	4.08479	down	0	2.03026	chr17	61655830	61657304	+	hsa_circ_0045202	circBase	NM_005828	DCAF7	exonic	391
chr17:65941525-65944422+	4.08479	down	0	2.03026	chr17	65941524	65944422	+	hsa_circ_0000798	circBase	NM_004459	BPTF	exonic	797	Duchenne muscular dystrophy (DMD), autism spectrum disorder (ASD), breast cancer, colorectal cancer, lung cancer, multiple myeloma (MM), multiple sclerosis, ovarian cancer (OC), uveal melanoma
chr17:77073512-77073946+	3.06359	down	0	1.61523	chr17	77073511	77073946	+	hsa_circ_0008114	circBase	NM_001042573	ENGASE	exonic	270
chr17:80828100-80858607+	5.10599	down	0	2.35219	chr17	80828099	80858607	+	hsa_circ_0046523	circBase	NM_005993	TBCD	exonic	413
chr18:20569184-20581692+	3.06359	down	0	1.61523	chr18	20569183	20581692	+	hsa_circ_0000837	circBase	NM_002894	RBBP8	exonic	1578	acute lymphoblastic leukemia (ALL), acute myeloid leukemia (AML), bladder cancer, cardiac hypertrophy, cervical cancer, chronic lymphocytic leukemia (CLL), glioblastoma, hepatocellular carcinoma (HCC), malignant melanoma, neuroblastoma (NB), pancreatic cancer, prostate cancer, uterine leiomyoma (ULM)
chr18:42281140-42281797+	5.10599	down	0	2.35219	chr18	42281139	42281797	+	hsa_circ_0006491	circBase	NM_015559	SETBP1	exonic	657
chr18:45391430-45423180-	9.19078	down	0	3.20019	chr18	45391429	45423180	-	hsa_circ_0000847	circBase	NM_005901	SMAD2	exonic	786	Cerebellar neurodegeneration, Waldenstrom Macroglobulinemia (WM), acute myeloid leukemia (AML), breast cancer, cardiac hypertrophy, cardiomyopathy, colorectal cancer, coronary artery disease, epithelial ovarian cancer (EOC), esophageal cancer, head and neck squamous cell carcinoma (HNSCC), heart failure, hepatocellular carcinoma (HCC), lung cancer, malignant melanoma, myeloproliferative disorder,…
chr18:55398859-55399064-	5.10599	down	0	2.35219	chr18	55398858	55399064	-	hsa_circ_0005525	circBase	NM_005603	ATP8B1	sense overlapping	206
chr18:74090810-74092259-	4.08479	down	0	2.03026	chr18	74090809	74092259	-	hsa_circ_0007725	circBase	NM_014643	ZNF516	exonic	1449
chr18:8113484-8143777+	4.08479	down	0	2.03026	chr18	8113483	8143777	+	hsa_circ_0002872	circBase	NM_002845	PTPRM	exonic	445
chr18:9208655-9221997+	4.08479	down	0	2.03026	chr18	9208654	9221997	+	hsa_circ_0003652	circBase	NM_015208	ANKRD12	exonic	638
chr19:38631824-38633350+	10.212	down	0	3.35219	chr19	38631823	38633350	+	hsa_circ_0006670	circBase	NM_015073	SIPA1L3	exonic	389
chr19:45766371-45766625+	2.553	down	1	2.35219	chr19	45766370	45766625	+	hsa_circ_0000940	circBase	NM_031417	MARK4	exonic	103
chr19:47767860-47768203+	6.12719	down	0	2.61523	chr19	47767859	47768203	+	hsa_circ_0000944	circBase	NM_015603	CCDC9	exonic	257
chr19:49416268-49416821+	3.06359	down	0	1.61523	chr19	49416267	49416821	+	hsa_circ_0002084	circBase	NM_006184	NUCB1	exonic	277
chr19:50102529-50105175+	3.06359	down	0	1.61523	chr19	50102528	50105175	+	hsa_circ_0006699	circBase	NM_020719	PRR12	exonic	1095
chr2:101584743-101587536+	4.08479	down	0	2.03026	chr2	101584742	101587536	+	hsa_circ_0003980	circBase	NM_002518	NPAS2	exonic	233
chr2:10559860-10560261+	5.10599	down	0	2.35219	chr2	10559859	10560261	+	hsa_circ_0000976	circBase	NM_002149	HPCAL1	exonic	402
chr2:165548731-165561615-	5.10599	down	0	2.35219	chr2	165548730	165561615	-	hsa_circ_0056891	circBase	NM_014900	COBLL1	exonic	2418
chr2:220315858-220329330+	4.08479	down	0	2.03026	chr2	220315857	220329330	+	hsa_circ_0058375	circBase	NM_005876	SPEG	exonic	768
chr2:224862832-224866639-	6.12719	down	0	2.61523	chr2	224862831	224866639	-	hsa_circ_0001103	circBase	NM_006216	SERPINE2	exonic	509
chr2:227729320-227779067+	2.0424	down	0	1.03026	chr2	227729319	227779067	+	hsa_circ_0058495	circBase	NM_032276	RHBDD1	exonic	946
chr2:240929491-240961757-	4.08479	down	0	2.03026	chr2	240929490	240961757	-	hsa_circ_0058919	circBase	NM_004544	NDUFA10	exonic	924
chr2:24357989-24369956+	4.08479	down	0	2.03026	chr2	24357988	24369956	+	hsa_circ_0000982	circBase	NM_001145710	FAM228B	exonic	587	epithelial ovarian cancer (EOC), malignant melanoma
chr2:32602656-32614011+	4.08479	down	0	2.03026	chr2	32602655	32614011	+	hsa_circ_0053439	circBase	NM_016252	BIRC6	exonic	514
chr2:36605500-36623930+	8.16958	down	0	3.03026	chr2	36605499	36623930	+	hsa_circ_0005507	circBase	ENST00000426856	CRIM1	intronic	18431
chr2:45773871-45789895-	5.10599	down	0	2.35219	chr2	45773870	45789895	-	hsa_circ_0000997	circBase	NM_018079	SRBD1	exonic	569	Cerebellar neurodegeneration, Duchenne muscular dystrophy (DMD), Glomerulosclerosis, Hodgkin's lymphoma, acute lymphoblastic leukemia (ALL), acute myeloid leukemia (AML), anaplastic thyroid carcinoma (ATC), bladder cancer, cardiac hypertrophy, chronic lymphocytic leukemia (CLL), colorectal cancer, head and neck squamous cell carcinoma (HNSCC), malignant melanoma, miyoshi myopathy (MM), nemaline m…
chr2:63631183-63667005-	4.08479	down	0	2.03026	chr2	63631182	63667005	-	hsa_circ_0007387	circBase	NM_015910	WDPCP	exonic	1051
chr2:97399256-97400263-	4.08479	down	0	2.03026	chr2	97399255	97400263	-	hsa_circ_0055687	circBase	NM_030805	LMAN2L	exonic	201
chr20:13539655-13610799-	4.08479	down	0	2.03026	chr20	13539654	13610799	-	hsa_circ_0059473	circBase	NM_017714	TASP1	exonic	748
chr20:13747424-13756916-	3.06359	down	0	1.61523	chr20	13747423	13756916	-	hsa_circ_0059478	circBase	NM_016649	ESF1	exonic	1027
chr20:17936009-17937681-	5.10599	down	0	2.35219	chr20	17936008	17937681	-	hsa_circ_0004816	circBase	NM_014426	SNX5	exonic	216
chr20:19970650-19972943+	4.08479	down	0	2.03026	chr20	19970649	19972943	+	hsa_circ_0004088	circBase	NM_018993	RIN2	exonic	438
chr20:50329505-50346517-	7.14839	down	0	2.83762	chr20	50329504	50346517	-	hsa_circ_0008694	circBase	NM_006045	ATP9A	exonic	368
chr21:27347383-27372497-	9.19078	down	0	3.20019	chr21	27347382	27372497	-	hsa_circ_0001966	circBase	NM_000484	APP	exonic	592
chr21:42598193-42629253+	3.06359	down	1	2.61523	chr21	42598192	42629253	+	hsa_circ_0061774	circBase	NM_012105	BACE2	exonic	992
chr21:42609440-42629253+	4.08479	down	1	3.03026	chr21	42609439	42629253	+	hsa_circ_0061776	circBase	NM_012105	BACE2	exonic	903
chr22:22055265-22065197-	4.08479	down	0	2.03026	chr22	22055264	22065197	-	hsa_circ_0001208	circBase	NM_013313	YPEL1	sense overlapping	9932	Alzheimer's disease, Burkitt lymphoma, Down syndrome (DS), Hodgkin's lymphoma, acute lymphoblastic leukemia (ALL), acute myeloid leukemia (AML), acute promyelocytic leukemia (APL), adenoma, breast cancer, cardiac hypertrophy, cervical cancer, cholangiocarcinoma, chronic lymphocytic leukemia (CLL), colorectal cancer, diffuse large B-cell lymphoma (DLBCL), epithelial ovarian cancer (EOC), facioscap…
chr22:22153301-22162135-	10.212	down	0	3.35219	chr22	22153300	22162135	-	hsa_circ_0004872	circBase	NM_002745	MAPK1	exonic	491
chr22:31837760-31839080-	4.08479	down	0	2.03026	chr22	31837759	31839080	-	hsa_circ_0007764	circBase	NM_019843	EIF4ENIF1	exonic	479
chr22:32007129-32007826+	4.08479	down	0	2.03026	chr22	32007128	32007826	+	hsa_circ_0062923	circBase	NM_014775	SFI1	exonic	236
chr22:38895405-38897285-	3.06359	down	0	1.61523	chr22	38895404	38897285	-	hsa_circ_0001230	circBase	NM_006386	DDX17	exonic	251
chr22:41738533-41739580+	5.10599	down	0	2.35219	chr22	41738532	41739580	+	hsa_circ_0001236	circBase	NM_017590	ZC3H7B	exonic	262	acute lymphoblastic leukemia (ALL), cervical cancer, pancreatic ductal adenocarcinoma (PDAC), uterine leiomyoma (ULM)
chr22:47370186-47393605+	4.08479	down	0	2.03026	chr22	47370185	47393605	+	hsa_circ_0001252	circBase	NM_014346	TBC1D22A	exonic	186
chr3:111632166-111639266+	6.12719	down	0	2.61523	chr3	111632165	111639266	+	hsa_circ_0001326	circBase	NM_145753	PHLDB2	exonic	666
chr3:112968569-112969680+	9.19078	down	0	3.20019	chr3	112968568	112969680	+	hsa_circ_0007897	circBase	NM_033254	BOC	exonic	457
chr3:11399892-11404402+	10.212	down	0	3.35219	chr3	11399891	11404402	+	hsa_circ_0003703	circBase	NM_006395	ATG7	exonic	515
chr3:129546646-129599402-	3.06359	down	0	1.61523	chr3	129546645	129599402	-	hsa_circ_0067324	circBase	NM_001017395	TMCC1	exonic	1010
chr3:143704385-143708679+	2.72319	down	1.58496	3.03026	chr3	143704384	143708679	+	hsa_circ_0006731	circBase	ENST00000493396	C3orf58	intronic	4295
chr3:167754624-167759262-	4.08479	down	0	2.03026	chr3	167754623	167759262	-	hsa_circ_0004086	circBase	NM_014498	GOLIM4	exonic	326
chr3:183361268-183369064+	3.06359	down	0	1.61523	chr3	183361267	183369064	+	hsa_circ_0001367	circBase	NM_017644	KLHL24	exonic	1044	Alzheimer's disease, B-cell chronic lymphocytic leukemia, Duchenne muscular dystrophy (DMD), Oral Carcinoma, acute lymphoblastic leukemia (ALL), acute myeloid leukemia (AML), acute promyelocytic leukemia (APL), autism spectrum disorder (ASD), breast cancer, chronic lymphocytic leukemia (CLL), colorectal cancer, glioblastoma, glioma, hepatocellular carcinoma (HCC), lung cancer, multiple myeloma (M…
chr3:186756530-186769134+	5.10599	down	0	2.35219	chr3	186756529	186769134	+	hsa_circ_0068482	circBase	NM_003032	ST6GAL1	exonic	887
chr3:33442454-33467233-	4.08479	down	0	2.03026	chr3	33442453	33467233	-	hsa_circ_0064738	circBase	NM_014517	UBP1	exonic	973
chr3:48459320-48459772-	3.06359	down	0	1.61523	chr3	48459319	48459772	-	hsa_circ_0065378	circBase	NM_002673	PLXNB1	exonic	325
chr3:50102464-50103935+	4.08479	down	0	2.03026	chr3	50102463	50103935	+	hsa_circ_0006531	circBase	NM_005777	RBM6	exonic	357
chr3:63898264-63898901+	3.06359	down	0	1.61523	chr3	63898263	63898901	+	hsa_circ_0007761	circBase	NM_000333	ATXN7	exonic	405
chr4:107216251-107230146-	3.06359	down	0	1.61523	chr4	107216250	107230146	-	hsa_circ_0003673	circBase	NM_033115	TBCK	exonic	295
chr4:108603171-108622441-	5.10599	down	0	2.35219	chr4	108603170	108622441	-	hsa_circ_0006935	circBase	NM_005443	PAPSS1	exonic	609
chr4:119252871-119259469-	3.06359	down	0	1.61523	chr4	119252870	119259469	-	hsa_circ_0006472	circBase	NM_003619	PRSS12	exonic	469
chr4:1219148-1235307-	2.45088	down	2.32193	3.61523	chr4	1219147	1235307	-	hsa_circ_0001386	circBase	NM_001012614	CTBP1	exonic	702
chr4:129913322-129925031-	3.06359	down	0	1.61523	chr4	129913321	129925031	-	hsa_circ_0001439	circBase	NM_144643	SCLT1	exonic	396
chr4:140046318-140060651-	4.08479	down	0	2.03026	chr4	140046317	140060651	-	hsa_circ_0001441	circBase	uc003ihp.1	ELF2	exonic	489	lung cancer, multiple myeloma (MM)
chr4:140258002-140262223+	9.19078	down	0	3.20019	chr4	140258001	140262223	+	hsa_circ_0007662	circBase	NM_057175	NAA15	exonic	263
chr4:1902353-1941505+	7.14839	down	0	2.83762	chr4	1902352	1941505	+	hsa_circ_0005881	circBase	NM_133330	WHSC1	exonic	1910
chr4:2321897-2343342-	4.08479	down	0	2.03026	chr4	2321896	2343342	-	hsa_circ_0068916	circBase	NM_020972	ZFYVE28	exonic	623
chr4:39915231-39927553-	4.08479	down	0	2.03026	chr4	39915230	39927553	-	hsa_circ_0007308	circBase	NM_001100399	PDS5A	exonic	563
chr4:40892381-40947090-	9.19078	down	0	3.20019	chr4	40892380	40947090	-	hsa_circ_0069562	circBase	NM_004307	APBB2	exonic	694
chr4:42487513-42526864-	3.06359	down	0	1.61523	chr4	42487512	42526864	-	hsa_circ_0069608	circBase	NM_006095	ATP8A1	exonic	602
chr4:7006571-7016284+	3.06359	down	0	1.61523	chr4	7006570	7016284	+	hsa_circ_0069117	circBase	NM_020773	TBC1D14	exonic	487
chr5:122881111-122893258+	5.10599	down	0	2.35219	chr5	122881110	122893258	+	hsa_circ_0001522	circBase	NM_004384	CSNK1G3	exonic	536	Alzheimer's disease, bladder cancer, cardiac hypertrophy, epithelial ovarian cancer (EOC), hepatocellular carcinoma (HCC), pituitary adenoma, prostate cancer, schizophrenia
chr5:138160219-138163407+	4.08479	down	0	2.03026	chr5	138160218	138163407	+	hsa_circ_0008196	circBase	NM_001903	CTNNA1	exonic	474
chr5:179688684-179707608-	10.212	down	0	3.35219	chr5	179688683	179707608	-	hsa_circ_0001566	circBase	NM_002752	MAPK9	exonic	497	Alzheimer's disease, B-cell chronic lymphocytic leukemia, Duchenne muscular dystrophy (DMD), Oral Carcinoma, acute myeloid leukemia (AML), acute promyelocytic leukemia (APL), autism spectrum disorder (ASD), breast cancer, chronic lymphocytic leukemia (CLL), colorectal cancer, glioblastoma, glioma, hepatocellular carcinoma (HCC), lung cancer, multiple myeloma (MM), nemaline myopathy (NM), pancreat…
chr5:36136411-36143508-	3.06359	down	0	1.61523	chr5	36136410	36143508	-	hsa_circ_0001471	circBase	NM_001007527	LMBRD2	exonic	804	B-cell chronic lymphocytic leukemia, Cerebellar neurodegeneration, Hodgkin's lymphoma, Intrahepatic cholangiocarcinoma (ICC), Waldenstrom Macroglobulinemia (WM), acute lymphoblastic leukemia (ALL), acute myeloid leukemia (AML), acute promyelocytic leukemia (APL), adrenocortical carcinoma, autism spectrum disorder (ASD), bladder cancer, breast cancer, cardiac hypertrophy, cardiomyopathy, chronic l…
chr5:38523521-38530768-	3.06359	down	0	1.61523	chr5	38523520	38530768	-	hsa_circ_0072309	circBase	NM_002310	LIFR	exonic	580
chr5:54763697-54786942-	4.08479	down	0	2.03026	chr5	54763696	54786942	-	hsa_circ_0072493	circBase	NM_176895	PPAP2A	exonic	436
chr5:72354260-72373320+	3.06359	down	0	1.61523	chr5	72354259	72373320	+	hsa_circ_0003571	circBase	NM_138782	FCHO2	exonic	594
chr5:73128163-73136585+	6.12719	down	0	2.61523	chr5	73128162	73136585	+	hsa_circ_0006969	circBase	NM_001080479	ARHGEF28	exonic	403
chr5:73136305-73136585+	3.57419	down	1	2.83762	chr5	73136304	73136585	+	hsa_circ_0005777	circBase	NM_001080479	ARHGEF28	exonic	281
chr6:109931568-109940439-	3.06359	down	0	1.61523	chr6	109931567	109940439	-	hsa_circ_0001637	circBase	NM_001145128	AK9	exonic	588
chr6:111583460-111585149+	8.16958	down	0	3.03026	chr6	111583459	111585149	+	hsa_circ_0001638	circBase	NM_153369	KIAA1919	exonic	286
chr6:118832461-118887479-	4.08479	down	0	2.03026	chr6	118832460	118887479	-	hsa_circ_0077736	circBase	NM_206921	CEP85L	exonic	1025
chr6:131247745-131277639-	4.08479	down	0	2.03026	chr6	131247744	131277639	-	hsa_circ_0077837	circBase	NM_001431	EPB41L2	exonic	824
chr6:137015278-137041727-	3.06359	down	0	1.61523	chr6	137015277	137041727	-	hsa_circ_0007798	circBase	NM_005923	MAP3K5	exonic	805
chr6:158850768-158852695+	3.06359	down	0	1.61523	chr6	158850767	158852695	+	hsa_circ_0001660	circBase	NM_020245	TULP4	sense overlapping	1928
chr6:160819011-160831878+	4.08479	down	0	2.03026	chr6	160819010	160831878	+	hsa_circ_0078607	circBase	NM_021977	SLC22A3	exonic	546
chr6:163876311-163899928+	2.0424	down	0	1.03026	chr6	163876310	163899928	+	hsa_circ_0005328	circBase	NM_006775	QKI	exonic	260
chr6:170033043-170052104-	4.08479	down	0	2.03026	chr6	170033042	170052104	-	hsa_circ_0003130	circBase	NM_182552	WDR27	exonic	821
chr6:24405396-24418806+	3.06359	down	0	1.61523	chr6	24405395	24418806	+	hsa_circ_0075834	circBase	NM_020662	MRS2	exonic	917
chr6:35280079-35280549+	2.2977	down	2	3.20019	chr6	35280078	35280549	+	hsa_circ_0076125	circBase	NM_022047	DEF6	exonic	384
chr6:36492118-36507984-	5.10599	down	0	2.35219	chr6	36492117	36507984	-	hsa_circ_0003131	circBase	NM_007271	STK38	exonic	311
chr6:393098-393368+	4.08479	down	0	2.03026	chr6	393097	393368	+	hsa_circ_0001569	circBase	NM_002460	IRF4	exonic	271
chr6:82900790-82914675-	5.10599	down	0	2.35219	chr6	82900789	82914675	-	hsa_circ_0077174	circBase	NM_015525	IBTK	exonic	1066
chr6:82920531-82922510-	4.08479	down	0	2.03026	chr6	82920530	82922510	-	hsa_circ_0002041	circBase	NM_015525	IBTK	exonic	305
chr7:140055468-140058585-	3.06359	down	1	2.61523	chr7	140055467	140058585	-	hsa_circ_0004069	circBase	NM_032295	SLC37A3	exonic	243
chr7:140055468-140069482-	4.08479	down	0	2.03026	chr7	140055467	140069482	-	hsa_circ_0082708	circBase	NM_032295	SLC37A3	exonic	420
chr7:148963426-148975618+	5.10599	down	0	2.35219	chr7	148963425	148975618	+	hsa_circ_0082865	circBase	NM_001195220	ZNF783	exonic	778
chr7:156758964-156759786+	3.06359	down	0	1.61523	chr7	156758963	156759786	+	hsa_circ_0004210	circBase	NM_138400	NOM1	exonic	265
chr7:2269619-2270362-	4.08479	down	0	2.03026	chr7	2269618	2270362	-	hsa_circ_0004961	circBase	NM_001013836	MAD1L1	exonic	339
chr7:30494753-30496658-	4.08479	down	0	2.03026	chr7	30494752	30496658	-	hsa_circ_0079701	circBase	NM_006092	NOD1	exonic	497
chr7:37136224-37172839-	10.212	down	0	3.35219	chr7	37136223	37172839	-	hsa_circ_0079884	circBase	NM_014800	ELMO1	exonic	214
chr7:44714010-44715748+	4.08479	down	0	2.03026	chr7	44714009	44715748	+	hsa_circ_0001701	circBase	NM_002541	OGDH	exonic	418
chr7:56150971-56151408-	3.06359	down	0	1.61523	chr7	56150970	56151408	-	hsa_circ_0080285	circBase	NM_006213	PHKG1	exonic	230
chr7:70880875-70886091+	4.08479	down	0	2.03026	chr7	70880874	70886091	+	hsa_circ_0080425	circBase	NM_022479	WBSCR17	exonic	373
chr7:90355881-90419967+	3.06359	down	0	1.61523	chr7	90355880	90419967	+	hsa_circ_0008645	circBase	NM_012395	CDK14	exonic	421
chr8:133848785-133856563+	4.08479	down	0	2.03026	chr8	133848784	133856563	+	hsa_circ_0085644	circBase	NM_016018	PHF20L1	exonic	1002
chr8:141856359-141900868-	7.14839	down	0	2.83762	chr8	141856358	141900868	-	hsa_circ_0003221	circBase	NM_005607	PTK2	exonic	625
chr8:141874411-141900868-	9.19078	down	0	3.20019	chr8	141874410	141900868	-	hsa_circ_0002483	circBase	NM_005607	PTK2	exonic	482
chr8:145245687-145255444+	4.08479	down	0	2.03026	chr8	145245686	145255444	+	hsa_circ_0001833	circBase	NM_032450	MROH1	exonic	579	B-cell chronic lymphocytic leukemia, Duchenne muscular dystrophy (DMD), Hodgkin's lymphoma, Intrahepatic cholangiocarcinoma (ICC), acute lymphoblastic leukemia (ALL), acute myeloid leukemia (AML), acute promyelocytic leukemia (APL), adrenocortical carcinoma, autism spectrum disorder (ASD), bladder cancer, breast cancer, cardiac hypertrophy, cholangiocarcinoma, chronic lymphocytic leukemia (CLL), …
chr8:17868746-17869336+	3.06359	down	1	2.61523	chr8	17868745	17869336	+	hsa_circ_0083465	circBase	NM_006197	PCM1	exonic	291
chr8:42812237-42819617+	6.12719	down	0	2.61523	chr8	42812236	42819617	+	hsa_circ_0006376	circBase	NM_032410	HOOK3	exonic	311
chr8:53580581-53599527-	4.08479	down	0	2.03026	chr8	53580580	53599527	-	hsa_circ_0084499	circBase	NM_014781	RB1CC1	exonic	1339
chr8:90734243-90737869-	3.06359	down	0	1.61523	chr8	90734242	90737869	-	hsa_circ_0008587	circBase	NR_125822	LOC101929709	exonic	604
chr8:93017344-93029591-	3.06359	down	0	1.61523	chr8	93017343	93029591	-	hsa_circ_0007443	circBase	NM_004349	RUNX1T1	exonic	652
chr9:100837852-100840629+	3.06359	down	0	1.61523	chr9	100837851	100840629	+	hsa_circ_0002900	circBase	NM_018946	NANS	sense overlapping	2778
chr9:114341076-114348445-	3.06359	down	0	1.61523	chr9	114341075	114348445	-	hsa_circ_0003731	circBase	NM_012212	PTGR1	exonic	442
chr9:115166275-115171301+	4.08479	down	0	2.03026	chr9	115166274	115171301	+	hsa_circ_0088088	circBase	NM_032303	HSDL2	exonic	378
chr9:127661608-127662826-	3.06359	down	0	1.61523	chr9	127661607	127662826	-	hsa_circ_0088526	circBase	NM_002077	GOLGA1	exonic	246
chr9:131271155-131277918+	4.08479	down	0	2.03026	chr9	131271154	131277918	+	hsa_circ_0002675	circBase	NM_001499	GLE1	exonic	333
chr9:19423860-19424839+	4.08479	down	0	2.03026	chr9	19423859	19424839	+	hsa_circ_0086482	circBase	NM_001010887	ACER2	exonic	257
chr9:35295693-35313986+	5.10599	down	0	2.35219	chr9	35295692	35313986	+	hsa_circ_0008518	circBase	NM_006377	UNC13B	exonic	641
chr9:74354979-74355148-	3.06359	down	1	2.61523	chr9	74354978	74355148	-	hsa_circ_0003290	circBase	NM_013390	TMEM2	exonic	170
chr9:79952171-79986065+	4.08479	down	0	2.03026	chr9	79952170	79986065	+	hsa_circ_0087255	circBase	NM_015186	VPS13A	exonic	2982
chr9:99083280-99086451-	4.08479	down	0	2.03026	chr9	99083279	99086451	-	hsa_circ_0004605	circBase	NR_104627	SLC35D2	exonic	506
chrX:53430498-53430825-	4.08479	down	0	2.03026	chrX	53430497	53430825	-	hsa_circ_0001921	circBase	NM_006306	SMC1A	exonic	224
chrX:53672263-53681075-	4.08479	down	0	2.03026	chrX	53672262	53681075	-	hsa_circ_0001922	circBase	NM_031407	HUWE1	exonic	525	Duchenne muscular dystrophy (DMD), acute lymphoblastic leukemia (ALL), acute myeloid leukemia (AML), breast cancer, cardiac hypertrophy, cholangiocarcinoma, chronic lymphocytic leukemia (CLL), colorectal cancer, facioscapulohumeral muscular dystrophy (FSHD), glioblastoma multiforme (GBM), head and neck squamous cell carcinoma (HNSCC), kidney cancer, limb-girdle muscular dystrophies types 2A (LGMD…
chrY:14832522-14851563+	3.06359	down	0	1.61523	chrY	14832521	14851563	+	hsa_circ_0092237	circBase	NM_004654	USP9Y	exonic	1329
chrY:21749096-21749393+	6.12719	down	0	2.61523	chrY	21749095	21749393	+	hsa_circ_0009024	circBase	NR_045128	TXLNGY	exonic	298
chrY:2821950-2829687+	3.06359	down	0	1.61523	chrY	2821949	2829687	+	hsa_circ_0001953	circBase	NM_003411	ZFY	exonic	661	acute lymphoblastic leukemia (ALL), acute myeloid leukemia (AML), cardiac hypertrophy, cervical cancer, colorectal cancer, lung cancer, non-alcoholic fatty liver disease (NAFLD), pancreatic ductal adenocarcinoma (PDAC), prostate cancer, uterine leiomyoma (ULM)
chrY:2829115-2829687+	4.08479	down	0	2.03026	chrY	2829114	2829687	+	hsa_circ_0007907	circBase	NM_003411	ZFY	exonic	572
